# Supplementary material for: Bis[3-(2H-benzotriazol-2-yl)-2-(prop-2-yn­yloxy)-5-(2,4,4-trimethyl­pentan-2-yl)phen­yl]methane
Source: Acta Crystallogr Sect E Struct Rep Online. 2011 Feb 26;67(Pt 3):o738. doi: 10.1107/S1600536811006374 (PMC3051933; doi:10.1107/S1600536811006374)
Supplement: Supplementary file 2 [file e-67-0o738-Isup2.hkl]

# 
# h,k,l, Fc-squared, Fo-squared, sigma(Fo-squared) and status flag 
# 
data_I
_shelx_title '  P-1' 
_shelx_refln_list_code          4 
_shelx_F_calc_maximum      172.36 
_exptl_crystal_F_000       788.00 
_reflns_d_resolution_high  0.7697 
 
loop_ 
 _symmetry_equiv_pos_as_xyz 
 'x, y, z' 
 '-x, -y, -z' 
 
_cell_length_a    11.4805 
_cell_length_b    13.8247 
_cell_length_c    14.6180 
_cell_angle_alpha 104.808 
_cell_angle_beta  103.706 
_cell_angle_gamma 100.642 
 
_shelx_F_squared_multiplier     1.000 
 
loop_ 
 _refln_index_h 
 _refln_index_k 
 _refln_index_l 
 _refln_F_squared_calc 
 _refln_F_squared_meas 
 _refln_F_squared_sigma 
 _refln_observed_status 
   2   0   0      191.15      159.22      6.50 o 
   3   0   0     1558.31     1718.59     29.68 o 
   4   0   0      919.37      901.58     32.75 o 
   5   0   0      881.86      962.40     37.24 o 
   6   0   0      675.74      720.52     34.86 o 
   7   0   0     1134.70     1180.63     49.20 o 
   8   0   0        4.57        5.75      4.93 o 
   9   0   0       40.96       45.35     11.28 o 
  10   0   0      255.19      275.84     28.58 o 
  11   0   0      350.28      340.78     33.82 o 
  12   0   0      182.41      194.26     27.23 o 
  13   0   0      380.91      459.78     43.67 o 
 -13   1   0      260.07      300.24     34.52 o 
 -12   1   0        1.70        0.86      5.62 o 
 -11   1   0       31.25       25.95      9.28 o 
 -10   1   0      612.90      572.07     40.37 o 
  -9   1   0        1.08       -0.79      5.58 o 
  -8   1   0        2.34        7.05      3.24 o 
  -7   1   0      279.43      264.88     22.22 o 
  -6   1   0       37.87       35.19      6.25 o 
  -5   1   0     4242.44     4220.44     62.16 o 
  -4   1   0     3703.81     3506.61     50.57 o 
  -3   1   0      865.65      784.88     25.36 o 
  -2   1   0     1399.38     1291.20     28.68 o 
   1   1   0     8810.37     8279.25    114.54 o 
   2   1   0      952.42      851.97     25.25 o 
   3   1   0      139.99      161.77     12.15 o 
   4   1   0       53.09       66.89      9.20 o 
   5   1   0       55.67       66.59      9.87 o 
   6   1   0      551.87      587.27     32.54 o 
   7   1   0      420.97      407.04     29.11 o 
   8   1   0       17.15       15.13      7.13 o 
   9   1   0        1.58        1.33      5.25 o 
  10   1   0       36.69       26.83     10.52 o 
  11   1   0       12.49       21.19      9.55 o 
  12   1   0        3.84       15.90      9.99 o 
  13   1   0       15.00       35.11     13.13 o 
 -14   2   0       25.86       27.31     11.57 o 
 -13   2   0      596.47      658.73     51.86 o 
 -12   2   0      478.44      517.66     42.77 o 
 -11   2   0       77.65       93.54     17.42 o 
 -10   2   0     2099.36     2072.44     78.59 o 
  -9   2   0      893.77      894.99     47.14 o 
  -8   2   0      125.70      134.31      9.65 o 
  -7   2   0       60.71       53.88      6.91 o 
  -6   2   0     5846.12     5850.14     91.18 o 
  -5   2   0        4.83        2.16      2.56 o 
  -4   2   0      259.91      250.34     15.44 o 
  -3   2   0     6849.79     6584.09    103.91 o 
  -2   2   0        5.41        0.99      1.73 o 
  -1   2   0        0.66        1.71      1.42 o 
   0   2   0      166.40      121.45      6.77 o 
   1   2   0      783.99      848.29     23.49 o 
   2   2   0        2.98        2.15      2.09 o 
   3   2   0      108.74      116.38      6.98 o 
   4   2   0       32.60       41.47      7.73 o 
   5   2   0      157.97      187.55     17.37 o 
   6   2   0     2265.44     2347.17     71.21 o 
   7   2   0      721.28      755.37     28.90 o 
   8   2   0      176.69      173.74     20.81 o 
   9   2   0       17.77       19.24      8.60 o 
  10   2   0        0.23       -2.59      1.89 o 
  11   2   0       28.79       16.43     10.11 o 
  12   2   0        0.11        6.35      6.02 o 
  13   2   0       77.69      116.67     22.61 o 
 -14   3   0        5.94        0.87      4.58 o 
 -13   3   0      215.57      238.33     30.15 o 
 -12   3   0       54.32       66.13     15.76 o 
 -11   3   0      215.08      233.75     26.53 o 
 -10   3   0     1399.33     1402.86     63.08 o 
  -9   3   0      232.36      280.86     18.13 o 
  -8   3   0      850.90      872.17     24.80 o 
  -7   3   0     1666.38     1675.38     39.92 o 
  -6   3   0      293.24      313.38     15.24 o 
  -5   3   0       38.27       36.53      4.75 o 
  -4   3   0      204.60      160.39      8.83 o 
  -3   3   0     4019.48     3845.45     36.83 o 
  -2   3   0      153.35      125.39      4.79 o 
  -1   3   0      585.85      565.01     10.24 o 
   0   3   0      602.81      617.27     13.91 o 
   1   3   0     1593.08     1633.01     69.59 o 
   2   3   0      268.39      216.60     14.28 o 
   3   3   0     2274.88     2436.53     61.05 o 
   4   3   0      165.09      206.60     17.24 o 
   5   3   0      659.98      652.77     13.28 o 
   6   3   0       33.34       54.87      5.45 o 
   7   3   0        7.35       10.60      1.81 o 
   8   3   0      152.76      148.64      6.60 o 
   9   3   0       24.86       31.96      3.39 o 
  10   3   0      175.53      177.52     19.97 o 
  11   3   0       11.21        3.99      4.59 o 
  12   3   0       14.53       11.84      8.75 o 
 -14   4   0       19.83        2.91      4.65 o 
 -13   4   0      171.51      122.09     21.44 o 
 -12   4   0       64.20       81.48     16.30 o 
 -11   4   0      174.74      145.16     20.95 o 
 -10   4   0        3.39        3.48      3.24 o 
  -9   4   0      151.34      149.63     13.05 o 
  -8   4   0      641.67      656.09     21.20 o 
  -7   4   0       19.93       34.68      8.15 o 
  -6   4   0      202.23      235.00     13.18 o 
  -5   4   0      424.27      424.92     16.37 o 
  -4   4   0      833.59      834.98     13.86 o 
  -3   4   0     3027.19     2926.35     42.20 o 
  -2   4   0     1226.73     1249.07     23.06 o 
  -1   4   0     1045.70      948.57     15.61 o 
   0   4   0      472.73      429.13     12.97 o 
   1   4   0      302.61      287.30     11.47 o 
   2   4   0       65.49       74.94      6.45 o 
   3   4   0      419.52      415.24     16.99 o 
   4   4   0      159.75      217.70     17.68 o 
   5   4   0      179.36      180.53     18.50 o 
   6   4   0        2.03        4.91      1.75 o 
   7   4   0        0.67       -1.01      3.77 o 
   8   4   0     1085.71      875.51    113.38 o 
   9   4   0       49.03       41.31      3.29 o 
  10   4   0       78.68       60.09     14.42 o 
  11   4   0       18.48       19.64      9.40 o 
  12   4   0       78.43       84.59     19.84 o 
 -14   5   0       21.69       27.34     11.61 o 
 -13   5   0       91.85       95.64     17.77 o 
 -12   5   0       95.24      118.74     19.85 o 
 -11   5   0       20.12        7.46      3.95 o 
 -10   5   0      678.65      592.11     27.96 o 
  -9   5   0      118.36      134.52     12.76 o 
  -8   5   0       37.95       36.76      6.30 o 
  -7   5   0       69.44       82.95     12.25 o 
  -6   5   0       15.63       17.51      4.41 o 
  -5   5   0       12.92        4.46      2.06 o 
  -4   5   0     1904.25     2049.94     36.98 o 
  -3   5   0      280.15      325.54      8.95 o 
  -2   5   0       68.58       71.51      4.46 o 
  -1   5   0      791.92      749.92     15.18 o 
   0   5   0        3.41        2.78      1.86 o 
   1   5   0      136.75      143.69      8.87 o 
   2   5   0        0.07        0.37      0.61 o 
   3   5   0       41.66       36.50      6.75 o 
   4   5   0      179.34      204.34     13.54 o 
   5   5   0       24.32       19.24      4.88 o 
   6   5   0      230.74      213.57     15.60 o 
   7   5   0       22.91        2.56      3.79 o 
   8   5   0      304.72      287.65     29.33 o 
   9   5   0        0.41       -5.56      4.77 o 
  10   5   0       12.72       10.80      8.33 o 
  11   5   0       29.50       36.79     14.11 o 
 -14   6   0       95.04       97.45     19.65 o 
 -13   6   0       35.56       35.49     11.17 o 
 -12   6   0        0.97        5.32      5.54 o 
 -11   6   0       57.26       36.82      7.15 o 
 -10   6   0       10.73       10.14      4.00 o 
  -9   6   0        0.80       25.05      7.37 o 
  -8   6   0        0.77        0.29      0.69 o 
  -7   6   0      180.76      167.13     17.27 o 
  -6   6   0      711.51      676.32     32.89 o 
  -5   6   0       24.94       11.80     14.71 o 
  -4   6   0      205.68      220.84     11.37 o 
  -3   6   0       64.40       83.95      4.41 o 
  -2   6   0      518.45      585.42     17.42 o 
  -1   6   0     3468.74     3655.10     43.01 o 
   0   6   0       13.78       15.41      3.09 o 
   1   6   0      223.56      202.98     16.47 o 
   2   6   0        7.79        7.61      1.44 o 
   3   6   0        4.62        7.89      3.32 o 
   4   6   0        4.82        1.97      2.49 o 
   5   6   0       98.79       89.59     10.07 o 
   6   6   0       70.67       42.12     10.63 o 
   7   6   0      439.99      397.47     33.66 o 
   8   6   0       10.82        1.72      4.69 o 
   9   6   0       32.94       36.08     10.58 o 
  10   6   0        0.81       -2.25      6.72 o 
  11   6   0      120.12      138.32     24.68 o 
 -14   7   0        4.39        6.08      7.86 o 
 -13   7   0       12.74       15.24      6.30 o 
 -12   7   0        0.21        4.17      3.86 o 
 -11   7   0      119.22      120.55     13.19 o 
 -10   7   0       22.80       15.12      7.51 o 
  -9   7   0        0.21       -0.69      4.30 o 
  -8   7   0       10.67       13.65      4.07 o 
  -7   7   0       99.40       91.86      9.24 o 
  -6   7   0      260.35      245.03     19.83 o 
  -5   7   0        5.72        3.74      2.32 o 
  -4   7   0       15.56       18.23      2.22 o 
  -3   7   0     1386.97     1459.64     21.52 o 
  -2   7   0     2747.44     2903.56     47.43 o 
  -1   7   0       46.83       44.48      4.22 o 
   0   7   0      162.14      133.60      9.41 o 
   1   7   0        7.29       10.21      3.02 o 
   2   7   0        0.33        0.45      0.92 o 
   3   7   0       38.86       47.82      6.84 o 
   4   7   0      132.53      130.07     11.95 o 
   5   7   0      314.69      327.35     28.29 o 
   6   7   0      209.52      197.36     23.09 o 
   7   7   0       22.73       22.59      7.54 o 
   8   7   0      141.46      105.45     18.60 o 
   9   7   0       68.35       53.44     13.67 o 
  10   7   0        8.51       25.92     10.95 o 
 -14   8   0       72.49       61.09     15.34 o 
 -13   8   0      134.54      162.92     17.16 o 
 -12   8   0       39.14       54.31      9.66 o 
 -11   8   0       35.20       24.99      8.98 o 
 -10   8   0       38.67       48.49     11.46 o 
  -9   8   0      104.12       99.93     15.52 o 
  -8   8   0        0.57        8.04      5.20 o 
  -7   8   0      433.92      395.56     19.58 o 
  -6   8   0      191.98      160.30     16.60 o 
  -5   8   0       10.50        8.79      4.45 o 
  -4   8   0       16.26       11.23      4.64 o 
  -3   8   0        0.06        1.96      2.29 o 
  -2   8   0      240.20      226.29     12.26 o 
  -1   8   0      589.72      640.41     17.41 o 
   0   8   0       59.70       44.71      5.76 o 
   1   8   0      130.52      131.98      7.34 o 
   2   8   0      107.57      116.07      6.52 o 
   3   8   0       43.42       37.78      6.30 o 
   4   8   0       32.39       29.77      8.88 o 
   5   8   0      670.97      614.31     40.67 o 
   6   8   0      180.35      181.36     23.23 o 
   7   8   0        0.07        0.76      5.67 o 
   8   8   0      208.08      227.25     28.97 o 
   9   8   0       67.25       78.34     17.90 o 
  10   8   0       22.63       19.94     10.32 o 
 -13   9   0       34.91       30.49      7.89 o 
 -12   9   0      141.01      136.07     14.95 o 
 -11   9   0       15.33       16.13      8.12 o 
 -10   9   0      102.60       88.18     15.69 o 
  -9   9   0       55.34       83.99     14.66 o 
  -8   9   0     1701.54     1567.62     61.41 o 
  -7   9   0        0.65        0.06      2.82 o 
  -6   9   0        5.76        2.48      2.78 o 
  -5   9   0      288.16      270.87     10.85 o 
  -4   9   0      106.19       91.58      6.43 o 
  -3   9   0      301.53      311.61     15.33 o 
  -2   9   0       41.70       64.04      6.94 o 
  -1   9   0       71.14       89.88      6.95 o 
   0   9   0      328.42      342.70     17.19 o 
   1   9   0       21.47       29.06      3.74 o 
   2   9   0       83.28       95.13      6.26 o 
   3   9   0      267.28      270.77     14.67 o 
   4   9   0      388.47      362.98     30.72 o 
   5   9   0       12.36       11.47      7.05 o 
   6   9   0      128.69      181.08     24.05 o 
   7   9   0       92.21      104.20     19.61 o 
   8   9   0       44.47       22.75     10.15 o 
   9   9   0      187.62      226.47     31.00 o 
 -13  10   0       20.64       15.15      5.16 o 
 -12  10   0       68.27       61.24     14.76 o 
 -11  10   0       63.45       67.93     14.47 o 
 -10  10   0      187.68      225.45     25.29 o 
  -9  10   0      768.61      755.04     44.30 o 
  -8  10   0      188.69      173.78     20.02 o 
  -7  10   0       27.41       24.45      5.46 o 
  -6  10   0        1.96        3.59      2.39 o 
  -5  10   0      224.12      218.32     14.60 o 
  -4  10   0      430.54      421.79     14.88 o 
  -3  10   0      215.72      213.35     13.40 o 
  -2  10   0       66.62       67.57      7.61 o 
  -1  10   0      384.38      338.61     14.17 o 
   0  10   0      121.26      106.90     12.43 o 
   1  10   0      308.42      285.34     12.26 o 
   2  10   0      351.10      364.68     14.60 o 
   3  10   0       72.72       69.58      3.14 o 
   4  10   0     1404.27     1395.88     64.44 o 
   5  10   0      702.75      691.21     46.71 o 
   6  10   0       90.68       79.41     16.76 o 
   7  10   0       38.82      317.59     42.84 o 
   8  10   0       52.48       59.31     16.78 o 
   9  10   0        1.26        0.57      6.84 o 
 -13  11   0        2.52        6.69      4.24 o 
 -12  11   0       17.32       29.32      9.95 o 
 -11  11   0       40.80       43.82     12.20 o 
 -10  11   0       60.00       55.73     13.22 o 
  -9  11   0        8.39        3.94      4.46 o 
  -8  11   0       45.21       61.68     12.21 o 
  -7  11   0      733.98      674.65     27.54 o 
  -6  11   0      792.18      691.20     30.61 o 
  -5  11   0      537.24      484.87     16.58 o 
  -4  11   0        0.66        4.70      2.02 o 
  -3  11   0       79.72       99.01     14.27 o 
  -2  11   0     1173.06     1129.13     39.10 o 
  -1  11   0      182.71      185.55     11.03 o 
   0  11   0      394.76      373.78     13.23 o 
   1  11   0      673.37      681.07     23.22 o 
   2  11   0      124.53      108.18      8.19 o 
   3  11   0      307.52      305.86     16.77 o 
   4  11   0       88.51       77.04     15.80 o 
   5  11   0      120.18      129.99     20.94 o 
   6  11   0        8.52        5.11      4.91 o 
   7  11   0       17.46       15.83      9.79 o 
   8  11   0        9.73        9.07      7.57 o 
 -12  12   0       54.20       55.75     14.60 o 
 -11  12   0        0.01       -0.65      5.74 o 
 -10  12   0       72.86       79.37     15.68 o 
  -9  12   0       35.32       38.03     10.51 o 
  -8  12   0      103.47      111.11     16.81 o 
  -7  12   0      610.41      633.88     27.51 o 
  -6  12   0      157.52      159.62     13.31 o 
  -5  12   0        8.01        8.94      2.66 o 
  -4  12   0      637.22      639.35     23.05 o 
  -3  12   0       72.31       67.08      6.79 o 
  -2  12   0      320.58      289.12     17.52 o 
  -1  12   0      384.74      380.22     25.45 o 
   0  12   0      343.90      329.58     14.70 o 
   1  12   0      219.45      204.31     13.07 o 
   2  12   0       75.58       67.31      6.67 o 
   3  12   0       16.69       12.34      6.86 o 
   4  12   0       25.67       25.62     10.04 o 
   5  12   0        7.13       -0.43      4.80 o 
   6  12   0        5.27      -14.01      9.34 o 
   7  12   0        5.28       -1.76      5.91 o 
 -12  13   0      124.88       92.62     18.61 o 
 -11  13   0       19.94       21.90      8.99 o 
 -10  13   0       81.28       87.92     15.91 o 
  -9  13   0        0.17        1.39      3.93 o 
  -8  13   0      100.15      100.14     16.36 o 
  -7  13   0       27.89       35.94     10.01 o 
  -6  13   0      213.90      228.37     22.87 o 
  -5  13   0      518.33      459.42     17.82 o 
  -4  13   0        8.89        8.56      3.00 o 
  -3  13   0       65.81       62.86      8.39 o 
  -2  13   0       77.12       81.19     13.62 o 
  -1  13   0      223.59      289.11     14.53 o 
   0  13   0        3.96        0.91      2.36 o 
   1  13   0      211.85      233.84     12.48 o 
   2  13   0       12.30        1.74      4.78 o 
   3  13   0       79.65      107.72     19.12 o 
   4  13   0       27.22       31.06     10.70 o 
   5  13   0        4.70       -3.66      4.63 o 
   6  13   0       33.67       19.21      9.89 o 
 -11  14   0      416.70      430.35     38.55 o 
 -10  14   0      368.08      387.08     35.28 o 
  -9  14   0       51.38       49.62     12.46 o 
  -8  14   0        0.11       -3.09      4.28 o 
  -7  14   0        1.83        3.54      4.30 o 
  -6  14   0       14.01       17.54      4.17 o 
  -5  14   0      280.35      269.39     16.96 o 
  -4  14   0       27.43       22.85      5.57 o 
  -3  14   0        2.43        2.24      2.85 o 
  -2  14   0        5.25       -2.21      3.66 o 
  -1  14   0      114.27      124.89     11.73 o 
   0  14   0      338.26      340.56     16.16 o 
   1  14   0      300.14      272.65     20.09 o 
   2  14   0       26.89       29.40     10.51 o 
   3  14   0       38.64       51.26     13.73 o 
   4  14   0        1.35       14.07     11.21 o 
   5  14   0      105.94      117.17     22.10 o 
 -10  15   0        1.32        7.44      5.98 o 
  -9  15   0        0.15        3.12      4.66 o 
  -8  15   0       21.07       25.11      9.00 o 
  -7  15   0       42.89       48.96     11.82 o 
  -6  15   0       19.09       10.84      5.52 o 
  -5  15   0       79.50       75.53      9.51 o 
  -4  15   0       13.58       11.95      4.34 o 
  -3  15   0        5.26        1.11      3.46 o 
  -2  15   0      101.67      117.77     12.23 o 
  -1  15   0      175.03      188.36     14.97 o 
   0  15   0       19.86       17.08      5.78 o 
   1  15   0       74.14       75.91     11.44 o 
   2  15   0        3.70       12.21      5.96 o 
   3  15   0       72.08       83.65     18.31 o 
  -8  16   0        4.48      -12.31      8.21 o 
  -7  16   0       34.75       28.15      8.69 o 
  -6  16   0       78.44       64.25     13.50 o 
  -5  16   0        6.83        8.48      5.98 o 
  -4  16   0       29.00       36.64      7.18 o 
  -3  16   0       10.57        2.39      2.79 o 
  -2  16   0      177.35      146.48     11.83 o 
  -1  16   0        0.67        7.61      6.35 o 
   0  16   0      265.10      268.98     20.67 o 
   1  16   0       44.73       58.13     10.03 o 
  -5  17   0      159.90      189.27     26.33 o 
  -4  17   0       74.17       83.35     16.83 o 
  -3  17   0       62.27       60.20     11.83 o 
  -2  17   0       11.50        7.35      6.82 o 
  -1  17   0        0.23      -12.55      8.36 o 
   0 -17   1        1.65        7.67      6.93 o 
   1 -17   1       18.92       28.27     10.19 o 
   2 -17   1        0.60       -5.15      8.00 o 
   3 -17   1        3.27       13.25      4.52 o 
   4 -17   1       71.28       87.21     16.79 o 
   5 -17   1       13.21       14.58      7.16 o 
   6 -17   1       18.29       19.90      8.69 o 
   7 -17   1       29.12       37.02     11.39 o 
  -2 -16   1        0.00       -1.90     10.89 o 
  -1 -16   1       10.98       19.20      8.62 o 
   0 -16   1       14.35       19.61      6.40 o 
   1 -16   1       45.57       30.81      9.96 o 
   2 -16   1      108.89      100.55     12.16 o 
   3 -16   1        4.08       -2.59      4.08 o 
   4 -16   1       46.21       36.31      7.46 o 
   5 -16   1       17.79       21.25      7.79 o 
   6 -16   1        0.97       -3.49      4.55 o 
   7 -16   1      181.76      209.73     25.46 o 
   8 -16   1        2.18        7.28      5.50 o 
   9 -16   1       10.57       21.14     14.54 o 
  -4 -15   1        0.63      -15.22     10.15 o 
  -3 -15   1       12.20        6.86      6.32 o 
  -2 -15   1       49.78       43.44      9.74 o 
  -1 -15   1        3.87       -7.28      4.86 o 
   0 -15   1       69.06       54.73      9.43 o 
   1 -15   1      264.06      303.65     19.47 o 
   2 -15   1      134.18      131.96     19.11 o 
   3 -15   1        2.52        4.25      3.00 o 
   4 -15   1      137.95      147.57     13.60 o 
   5 -15   1        1.18       -1.65      4.45 o 
   6 -15   1       18.10       28.00      9.35 o 
   7 -15   1       94.31       97.95     17.22 o 
   8 -15   1       18.49       17.72      8.85 o 
   9 -15   1       56.32       40.24     12.20 o 
  10 -15   1        6.01        2.80      5.02 o 
  -5 -14   1       62.72       79.79     18.56 o 
  -4 -14   1        0.47       -0.62      6.45 o 
  -3 -14   1        5.53        4.94      5.79 o 
  -2 -14   1        6.05       11.76      7.00 o 
  -1 -14   1       70.41       67.17     11.89 o 
   0 -14   1      131.29      137.02     10.45 o 
   1 -14   1      247.53      251.04     25.77 o 
   2 -14   1        5.23       11.05      6.59 o 
   3 -14   1      122.21      144.53     19.02 o 
   4 -14   1       92.78      101.44     20.17 o 
   5 -14   1       35.04       31.40      6.88 o 
   6 -14   1        1.09        7.66      3.66 o 
   7 -14   1       15.99       20.47      9.03 o 
   8 -14   1       36.84       32.86     10.29 o 
   9 -14   1       75.43       62.07     14.39 o 
  10 -14   1      108.89       92.56     17.72 o 
  11 -14   1        3.70       10.74      7.94 o 
  -6 -13   1        0.65        4.11      6.19 o 
  -5 -13   1        9.59       17.51      9.09 o 
  -4 -13   1        0.71        6.48      6.35 o 
  -3 -13   1        1.63        7.14      6.59 o 
  -2 -13   1      123.91      127.36     19.93 o 
  -1 -13   1       84.90       73.66      7.23 o 
   0 -13   1      350.87      328.72     20.70 o 
   1 -13   1      286.60      293.99     19.07 o 
   2 -13   1     1427.18     1328.91     57.13 o 
   3 -13   1      802.08      778.65     42.97 o 
   4 -13   1      135.58      131.67     11.58 o 
   5 -13   1      108.29      110.05     10.26 o 
   6 -13   1      300.42      299.74     15.71 o 
   7 -13   1      142.09      138.24     19.39 o 
   8 -13   1       87.05      110.51     17.93 o 
   9 -13   1      212.44      237.81     26.81 o 
  10 -13   1       17.05       15.52      8.93 o 
  11 -13   1        2.36        4.19      6.10 o 
  12 -13   1      175.78      172.09     25.83 o 
  -7 -12   1      174.91      168.89     27.06 o 
  -6 -12   1        9.82       14.23      9.08 o 
  -5 -12   1       16.01       29.25     11.89 o 
  -4 -12   1       36.74       50.70     13.61 o 
  -3 -12   1        4.47        0.24      3.66 o 
  -2 -12   1        1.00       -0.38      1.94 o 
  -1 -12   1       73.83       72.66      7.91 o 
   0 -12   1      765.65      816.31     31.70 o 
   1 -12   1       20.88       21.28      5.24 o 
   2 -12   1       70.92       53.57      7.61 o 
   3 -12   1      553.33      479.30     29.22 o 
   4 -12   1       13.80        8.07      2.64 o 
   5 -12   1      340.06      322.38     14.04 o 
   6 -12   1      285.62      281.57     25.44 o 
   7 -12   1      200.62      171.63     20.61 o 
   8 -12   1      354.39      397.22     32.47 o 
   9 -12   1       14.07       23.67      9.28 o 
  10 -12   1        0.09       -2.20      5.68 o 
  11 -12   1       18.26        3.34      6.29 o 
  12 -12   1       10.50       -4.36      5.31 o 
  -8 -11   1       17.93       11.45      9.60 o 
  -7 -11   1        0.44        2.62      6.30 o 
  -6 -11   1      128.76      137.22     22.20 o 
  -5 -11   1       30.45       16.24      7.66 o 
  -4 -11   1     1042.72      992.32     56.08 o 
  -3 -11   1      262.87      243.46      6.77 o 
  -2 -11   1       65.34       57.53      6.13 o 
  -1 -11   1       18.12        7.83      4.78 o 
   0 -11   1      237.24      227.04     12.83 o 
   1 -11   1        2.75        6.53      2.27 o 
   2 -11   1      185.16      177.11     13.43 o 
   3 -11   1     1166.29     1142.65     48.14 o 
   4 -11   1      263.61      255.56     12.16 o 
   5 -11   1      239.37      228.68     11.14 o 
   6 -11   1       40.34       29.16      5.76 o 
   7 -11   1      241.22      220.87     22.97 o 
   8 -11   1      366.88      381.97     31.36 o 
   9 -11   1      379.65      386.19     32.83 o 
  10 -11   1      262.43      305.69     30.54 o 
  11 -11   1      316.57      395.82     36.33 o 
  12 -11   1        0.06      -10.57      7.25 o 
  13 -11   1       75.83       91.36     13.40 o 
  -9 -10   1        7.57        1.76      7.23 o 
  -8 -10   1      348.73      365.42     38.49 o 
  -7 -10   1      628.14      660.26     49.92 o 
  -6 -10   1      100.56       96.74     18.54 o 
  -5 -10   1      632.59      685.02     46.34 o 
  -4 -10   1        0.50        0.67      4.76 o 
  -3 -10   1      247.38      270.59     16.11 o 
  -2 -10   1      896.23      852.12     23.40 o 
  -1 -10   1      643.98      622.13     26.19 o 
   0 -10   1      243.52      246.32     12.66 o 
   1 -10   1      470.20      459.77     16.94 o 
   2 -10   1      217.64      204.62     13.68 o 
   3 -10   1       44.21       49.12      6.77 o 
   4 -10   1      131.76      123.47      7.95 o 
   5 -10   1      315.84      310.34     10.87 o 
   6 -10   1     1142.36     1105.67     29.27 o 
   7 -10   1      361.86      307.13     26.17 o 
   8 -10   1     2332.10     2211.97     77.25 o 
   9 -10   1       86.46       71.96     14.16 o 
  10 -10   1       12.60       25.32      9.69 o 
  11 -10   1        0.15      -10.32      6.88 o 
  12 -10   1       17.71       20.96      9.28 o 
  13 -10   1       73.23      102.85     14.30 o 
  -9  -9   1       37.60       45.14     13.85 o 
  -8  -9   1        0.03       -0.03      7.34 o 
  -7  -9   1       59.61       83.64     17.04 o 
  -6  -9   1      355.42      422.19     36.58 o 
  -5  -9   1       15.74        7.38      5.63 o 
  -4  -9   1        0.67       -0.30      4.49 o 
  -3  -9   1      482.05      461.72     26.40 o 
  -2  -9   1      332.03      367.44     13.36 o 
  -1  -9   1       18.77       10.04      4.05 o 
   0  -9   1      168.78      166.05     12.22 o 
   1  -9   1       55.23       41.64      4.90 o 
   2  -9   1      450.61      455.65     19.50 o 
   3  -9   1       30.90       25.71      4.69 o 
   4  -9   1       99.06       90.53      6.30 o 
   5  -9   1      152.16      150.11      7.63 o 
   6  -9   1       35.89       26.69      6.45 o 
   7  -9   1     1362.37     1369.10     55.57 o 
   8  -9   1       36.52       57.51     12.16 o 
   9  -9   1      794.34      774.50     45.29 o 
  10  -9   1      145.41      178.69     22.77 o 
  11  -9   1       58.43       79.92     16.62 o 
  12  -9   1       23.28       37.22      7.93 o 
  13  -9   1        1.14        2.78      3.33 o 
 -10  -8   1       50.52       30.65     12.81 o 
  -9  -8   1      145.64      162.33     25.17 o 
  -8  -8   1       52.89       58.05     14.42 o 
  -7  -8   1        5.06       12.98      7.35 o 
  -6  -8   1      368.60      348.51     31.80 o 
  -5  -8   1     2428.88     2553.15     86.41 o 
  -4  -8   1      498.73      436.62     32.11 o 
  -3  -8   1      408.07      401.77     20.65 o 
  -2  -8   1      483.56      487.74     26.40 o 
  -1  -8   1      172.81      141.98     10.98 o 
   0  -8   1      243.79      254.10     14.25 o 
   1  -8   1       89.68       89.61      6.63 o 
   2  -8   1       30.43       46.55      5.91 o 
   3  -8   1       57.98       57.60      6.54 o 
   4  -8   1      542.57      509.70     12.56 o 
   5  -8   1      403.35      419.14     26.50 o 
   6  -8   1     1015.19     1086.64     32.64 o 
   7  -8   1        8.22        7.16      5.07 o 
   8  -8   1     1126.73     1092.79     50.91 o 
   9  -8   1      237.20      235.89     24.41 o 
  10  -8   1       10.79       10.84      6.43 o 
  11  -8   1       80.71       92.54     17.26 o 
  12  -8   1       21.08       24.68      6.64 o 
  13  -8   1       45.20       31.40     14.04 o 
 -11  -7   1       41.46       28.81     10.18 o 
 -10  -7   1       86.52      112.19     21.05 o 
  -9  -7   1      210.14      239.92     29.41 o 
  -8  -7   1      126.25      121.74     20.02 o 
  -7  -7   1      175.76      159.03     21.82 o 
  -6  -7   1      249.35      222.06     24.25 o 
  -5  -7   1       98.07      108.91     16.11 o 
  -4  -7   1      654.35      635.08     26.40 o 
  -3  -7   1        0.00        2.82      2.09 o 
  -2  -7   1       43.28       63.22      7.38 o 
  -1  -7   1      249.76      252.65     13.85 o 
   0  -7   1      249.79      315.25     14.81 o 
   1  -7   1     3483.57     3689.71     77.41 o 
   2  -7   1       17.57       10.76      2.83 o 
   3  -7   1     1593.19     1709.52     49.01 o 
   4  -7   1      328.77      304.70     10.52 o 
   5  -7   1       83.00       97.54     12.38 o 
   6  -7   1       20.29       21.63      5.98 o 
   7  -7   1       25.12       10.90      3.48 o 
   8  -7   1      342.60      342.39     27.45 o 
   9  -7   1        4.79        3.34      4.41 o 
  10  -7   1       40.13       54.26     12.38 o 
  11  -7   1       63.45       68.89     10.71 o 
  12  -7   1       32.18       42.35     10.53 o 
  13  -7   1       17.54       22.43      6.95 o 
  14  -7   1      185.66      181.14     27.53 o 
 -11  -6   1       22.52       30.13     12.63 o 
 -10  -6   1       16.87       19.40      9.53 o 
  -9  -6   1        0.39        1.84      7.00 o 
  -8  -6   1       39.06       44.57     12.14 o 
  -7  -6   1       17.35       23.74      8.47 o 
  -6  -6   1      112.07      117.67     16.92 o 
  -5  -6   1       88.34       71.79      8.87 o 
  -4  -6   1      411.33      408.11     37.75 o 
  -3  -6   1      499.90      551.86     21.96 o 
  -2  -6   1      463.71      448.13     18.44 o 
  -1  -6   1       10.25        1.05      1.68 o 
   0  -6   1      213.22      162.62      9.84 o 
   1  -6   1       17.53       25.15      3.20 o 
   2  -6   1       82.28       95.45      5.84 o 
   3  -6   1       87.70      100.62      7.62 o 
   4  -6   1      125.64      103.69     40.39 o 
   5  -6   1        0.77        3.05      2.02 o 
   6  -6   1     1210.80     1180.01     45.65 o 
   7  -6   1     1012.16     1020.04     31.89 o 
   8  -6   1      113.23      103.00     14.88 o 
   9  -6   1        9.90        8.37      4.65 o 
  10  -6   1       10.51        6.28      6.37 o 
  11  -6   1       16.61       21.34      6.23 o 
  12  -6   1       43.78       68.43     11.03 o 
  13  -6   1       59.42       77.01     17.61 o 
  14  -6   1        3.60       -3.33      5.19 o 
 -12  -5   1       38.67       30.69     12.92 o 
 -11  -5   1       17.50       14.11      8.55 o 
 -10  -5   1        1.96       -3.77      7.40 o 
  -9  -5   1        8.42        4.22      4.83 o 
  -8  -5   1        2.86       -1.21      3.69 o 
  -7  -5   1      114.19      134.59     18.71 o 
  -6  -5   1      553.65      546.33     25.35 o 
  -5  -5   1       44.33       59.64      8.92 o 
  -4  -5   1      412.11      438.87     27.76 o 
  -3  -5   1       26.97       15.05      5.87 o 
  -2  -5   1      157.36      170.95      5.85 o 
  -1  -5   1       84.74       85.30      6.88 o 
   0  -5   1      284.27      248.30     11.29 o 
   1  -5   1      180.39      179.79      7.51 o 
   2  -5   1      235.50      225.11      8.47 o 
   3  -5   1        9.99        9.28      1.46 o 
   4  -5   1     2566.52     2621.59     87.45 o 
   5  -5   1      276.65      108.28    102.92 o 
   6  -5   1      441.99      428.71     26.21 o 
   7  -5   1        0.21        0.40      2.28 o 
   8  -5   1       55.75       66.25     11.66 o 
   9  -5   1       23.11       33.18      9.46 o 
  10  -5   1      409.60      383.42     28.57 o 
  11  -5   1        3.62        7.85      7.46 o 
  12  -5   1      316.90      291.37     22.22 o 
  13  -5   1        1.47       -0.14      6.69 o 
  14  -5   1       57.52       86.04     19.13 o 
 -12  -4   1       23.67       30.69     12.27 o 
 -11  -4   1       23.09       28.06     10.46 o 
 -10  -4   1        5.46        8.47      5.48 o 
  -9  -4   1      101.29       93.36      4.20 o 
  -8  -4   1      326.57      341.78     10.07 o 
  -7  -4   1       49.04       31.42      2.61 o 
  -6  -4   1     1014.97      946.66     45.68 o 
  -5  -4   1       69.59       70.80     11.28 o 
  -4  -4   1        5.03        6.48      3.66 o 
  -3  -4   1     3356.87     3317.62     76.45 o 
  -2  -4   1      671.54      666.81     27.80 o 
  -1  -4   1     1409.18     1231.98     36.11 o 
   0  -4   1      545.22      601.35     25.30 o 
   1  -4   1      804.18      779.54     18.93 o 
   2  -4   1        0.07       -0.14      1.46 o 
   3  -4   1       32.28       25.08      3.52 o 
   4  -4   1     2414.42     2287.64     40.08 o 
   5  -4   1      175.55       72.34     98.61 o 
   6  -4   1      701.51      774.60     35.40 o 
   7  -4   1        5.45        7.14      2.81 o 
   8  -4   1       35.15       21.43      6.92 o 
   9  -4   1        0.52        0.34      2.89 o 
  10  -4   1      158.81      167.49     21.52 o 
  11  -4   1      152.94      146.25     19.45 o 
  12  -4   1      294.61      280.42     31.40 o 
  13  -4   1       19.07       14.27      7.69 o 
  14  -4   1       39.95       46.59     14.86 o 
 -12  -3   1        0.13       -0.07      4.43 o 
 -11  -3   1       17.91       40.43     12.95 o 
 -10  -3   1      314.06      307.78     25.08 o 
  -9  -3   1       53.40       47.10      5.28 o 
  -8  -3   1      743.66      705.51     20.10 o 
  -7  -3   1      276.30      308.34     10.04 o 
  -6  -3   1      704.12      703.76     17.14 o 
  -5  -3   1        9.08       16.26      3.11 o 
  -4  -3   1      241.04      232.01     18.01 o 
  -3  -3   1      128.10      117.08     11.62 o 
  -2  -3   1       37.85       56.48      7.30 o 
  -1  -3   1      895.45      849.52     26.57 o 
   0  -3   1      252.39      264.68     13.07 o 
   1  -3   1     5609.24     5388.12     85.30 o 
   2  -3   1     3989.42     4011.38     70.29 o 
   3  -3   1      296.37      267.00     15.12 o 
   4  -3   1       11.24        1.43      2.14 o 
   5  -3   1      354.86      327.59     20.70 o 
   6  -3   1      287.20      333.35     22.59 o 
   7  -3   1       67.59      104.07     13.69 o 
   8  -3   1       43.35       41.49      8.14 o 
   9  -3   1      170.22      165.00     14.17 o 
  10  -3   1       51.23       62.39      9.43 o 
  11  -3   1      189.96      191.87     24.93 o 
  12  -3   1      140.08      183.01     25.28 o 
  13  -3   1        0.45      -10.59      8.14 o 
 -13  -2   1        0.52      -16.86     11.24 o 
 -12  -2   1       21.88       27.12     10.49 o 
 -11  -2   1        9.65       11.29      3.56 o 
 -10  -2   1        2.89       -1.48      2.66 o 
  -9  -2   1      876.07      908.81     26.78 o 
  -8  -2   1      202.88      201.41     11.39 o 
  -7  -2   1      901.30      880.61     20.60 o 
  -6  -2   1     1191.37     1204.60     28.14 o 
  -5  -2   1     1856.37     1776.29     30.08 o 
  -4  -2   1       39.03       49.54      3.73 o 
  -3  -2   1      896.79      918.11     15.64 o 
  -2  -2   1     1839.87     1834.58     42.81 o 
  -1  -2   1    10198.62     8950.67    128.32 o 
   0  -2   1    14190.67    12586.20    168.61 o 
   1  -2   1     3022.05     2738.43     47.74 o 
   2  -2   1     2044.08     1913.10     40.40 o 
   3  -2   1     2250.45     2197.02     48.92 o 
   4  -2   1     2480.74     2473.80     57.89 o 
   5  -2   1       97.35      132.77     12.99 o 
   6  -2   1     1244.56     1221.43     45.36 o 
   7  -2   1     1765.74     1797.46     43.06 o 
   8  -2   1       93.16       86.54     10.62 o 
   9  -2   1      320.34      308.25     27.84 o 
  10  -2   1       92.41       87.56     15.78 o 
  11  -2   1      519.55      559.70     43.00 o 
  12  -2   1      232.23      252.28     30.38 o 
  13  -2   1       12.95        9.05      8.36 o 
 -13  -1   1        0.00       -1.08      6.69 o 
 -12  -1   1        0.01        0.10      3.15 o 
 -11  -1   1      197.65      175.56     14.05 o 
 -10  -1   1      113.38      101.33      9.52 o 
  -9  -1   1      382.22      342.86     30.00 o 
  -8  -1   1       35.85       33.70      8.78 o 
  -7  -1   1      110.85       66.10     11.62 o 
  -6  -1   1      495.09      553.92     30.54 o 
  -5  -1   1        7.10        5.65      3.42 o 
  -4  -1   1        0.00        0.12      2.27 o 
  -3  -1   1       42.68       33.29      5.50 o 
  -2  -1   1       76.47      101.96      4.16 o 
  -1  -1   1      450.72      348.89     11.87 o 
   1  -1   1     2995.11     2908.23     46.81 o 
   2  -1   1    19559.21    17913.37    237.97 o 
   3  -1   1      159.95      185.72     12.21 o 
   4  -1   1     5045.43     5178.27     95.75 o 
   5  -1   1      264.09      251.11     13.00 o 
   6  -1   1      554.35      548.01     21.28 o 
   7  -1   1      569.80      633.66     24.89 o 
   8  -1   1     1202.60     1153.99     52.72 o 
   9  -1   1        6.22        2.80      4.90 o 
  10  -1   1       18.79       22.29      8.16 o 
  11  -1   1       23.47       25.84     10.26 o 
  12  -1   1      977.34     1047.92     63.47 o 
  13  -1   1      534.59      641.19     51.50 o 
 -13   0   1        0.24        2.09      4.53 o 
 -12   0   1       55.60       63.68      8.69 o 
 -11   0   1        0.14        0.69      3.59 o 
 -10   0   1       85.01       75.08     14.71 o 
  -9   0   1      519.12      531.98     36.47 o 
  -8   0   1        0.01        3.34      2.87 o 
  -7   0   1      101.11       74.43     11.96 o 
  -6   0   1     4864.29     4792.98    102.72 o 
  -5   0   1      118.98      108.23     11.73 o 
  -4   0   1     2223.13     2040.41     50.57 o 
  -3   0   1    17865.60    17261.87    236.01 o 
  -2   0   1      942.60      883.50     22.40 o 
   1   0   1     7545.59     6911.91    230.12 o 
   2   0   1      658.14      558.62     18.92 o 
   3   0   1     3807.44     3591.71     49.44 o 
   4   0   1     2946.39     2845.60     46.23 o 
   5   0   1      154.36      162.04     10.77 o 
   6   0   1       78.17       69.72     10.90 o 
   7   0   1        0.01       -0.72      2.62 o 
   8   0   1       70.63       57.56     11.91 o 
   9   0   1        2.74        5.19      6.04 o 
  10   0   1        8.13       10.13      6.61 o 
  11   0   1      716.21      701.81     49.44 o 
  12   0   1       38.14       46.32     14.20 o 
  13   0   1       44.71       46.41     15.23 o 
 -14   1   1        0.78        4.18      7.68 o 
 -13   1   1      107.39      106.71     12.16 o 
 -12   1   1      155.69      140.72     21.82 o 
 -11   1   1        2.88       -3.29      5.33 o 
 -10   1   1       54.65       55.35     12.69 o 
  -9   1   1      840.94      850.03     45.55 o 
  -8   1   1     1647.35     1671.89     43.45 o 
  -7   1   1      623.12      585.87     32.32 o 
  -6   1   1      399.04      413.13     24.61 o 
  -5   1   1      612.09      552.28     18.32 o 
  -4   1   1     4912.08     4945.28     84.24 o 
  -3   1   1      226.92      233.99     15.47 o 
  -2   1   1    12188.89    11001.70    148.34 o 
  -1   1   1      112.23      135.48      6.73 o 
   0   1   1       62.49       53.31      3.54 o 
   1   1   1     4899.27     4700.54     38.80 o 
   2   1   1    11304.06    10730.76    105.14 o 
   3   1   1       18.13       12.67      2.15 o 
   4   1   1       45.46       31.36      6.60 o 
   5   1   1      276.74      235.56     19.08 o 
   6   1   1      164.95      151.29     11.65 o 
   7   1   1      406.63      430.58     21.52 o 
   8   1   1      539.61      570.71     37.83 o 
   9   1   1      480.91      104.71    242.09 o 
  10   1   1       18.86       25.66     10.89 o 
  11   1   1       15.75       23.39     10.03 o 
  12   1   1      123.83      129.11     22.66 o 
  13   1   1      529.08      558.28     49.80 o 
 -14   2   1      347.43      357.35     38.32 o 
 -13   2   1       39.59       36.75      7.27 o 
 -12   2   1     1107.87     1175.80     63.63 o 
 -11   2   1     1041.62     1113.72     58.55 o 
 -10   2   1      136.92      121.20     18.08 o 
  -9   2   1     2655.36     2722.78     84.48 o 
  -8   2   1      817.32      846.22     29.76 o 
  -7   2   1      418.42      489.57     20.36 o 
  -6   2   1      806.09      755.91     23.21 o 
  -5   2   1     1857.23     1931.40     29.66 o 
  -4   2   1      213.20      161.54     15.05 o 
  -3   2   1     1156.66     1110.28     20.64 o 
  -2   2   1      717.61      676.70     10.17 o 
  -1   2   1       29.62       25.66      1.84 o 
   0   2   1     4340.81     4185.24     36.20 o 
   1   2   1     3816.65     3824.13     35.58 o 
   2   2   1     1952.33     1864.29     25.16 o 
   3   2   1     6127.89     6190.76     57.64 o 
   4   2   1      262.71      271.96      8.55 o 
   5   2   1      805.32      820.84     23.45 o 
   6   2   1      219.68      251.58     10.13 o 
   7   2   1        2.84        1.63      1.86 o 
   8   2   1      242.06      200.35     11.88 o 
   9   2   1      169.52      158.10     11.27 o 
  10   2   1       71.89       75.12     15.96 o 
  11   2   1       36.19       68.79     16.70 o 
  12   2   1       52.61       84.88     18.64 o 
 -14   3   1       38.24       28.92      8.20 o 
 -13   3   1       11.39       13.99      7.58 o 
 -12   3   1      163.67      201.61     25.77 o 
 -11   3   1      983.94      884.65     51.02 o 
 -10   3   1        0.81        1.41      3.53 o 
  -9   3   1       59.30       45.56     10.49 o 
  -8   3   1        4.36        3.54      2.41 o 
  -7   3   1      144.22      130.88     10.24 o 
  -6   3   1      503.14      303.83    253.25 o 
  -5   3   1        3.14        2.34      1.41 o 
  -4   3   1       73.38       66.38      5.37 o 
  -3   3   1     2163.70     2095.48     52.16 o 
  -2   3   1     4690.26     4346.81     34.17 o 
  -1   3   1     1787.96     1540.22     34.83 o 
   0   3   1      186.75      162.74      5.20 o 
   1   3   1      579.17      571.11     10.52 o 
   2   3   1      382.90      342.66      8.31 o 
   3   3   1     1121.60     1141.29     28.39 o 
   4   3   1      423.64      434.07      9.43 o 
   5   3   1        6.88       10.47      1.98 o 
   6   3   1      601.42      632.44     16.86 o 
   7   3   1        2.05        4.94      2.45 o 
   8   3   1        2.03        2.47      2.39 o 
   9   3   1      198.83      186.72     11.35 o 
  10   3   1       42.79       37.14     11.59 o 
  11   3   1       31.46       29.73     10.61 o 
  12   3   1        1.26        4.10      6.37 o 
 -14   4   1       12.37       13.26      7.16 o 
 -13   4   1        1.08       12.82      7.68 o 
 -12   4   1      340.10      346.42     33.05 o 
 -11   4   1      318.34      354.14     31.60 o 
 -10   4   1      323.82      325.22     20.20 o 
  -9   4   1        1.02        2.20      2.76 o 
  -8   4   1      123.73      130.85      9.12 o 
  -7   4   1       71.19       89.13     12.00 o 
  -6   4   1      123.05       43.34     36.74 o 
  -5   4   1      949.91      949.43     24.24 o 
  -4   4   1     3976.99     4098.32     42.15 o 
  -3   4   1     1134.46     1105.40     21.64 o 
  -2   4   1       11.69        9.32      1.30 o 
  -1   4   1     7507.41     7201.51     61.84 o 
   0   4   1     1356.72     1400.88     19.61 o 
   1   4   1     1069.12     1099.10     21.58 o 
   2   4   1      818.90      755.80     13.71 o 
   3   4   1      472.40      528.62     19.66 o 
   4   4   1      386.61      378.11     18.00 o 
   5   4   1       69.84       82.45      7.29 o 
   6   4   1      211.18      217.71     12.72 o 
   7   4   1     1214.64     1060.84     48.00 o 
   8   4   1        4.05        4.99      1.51 o 
   9   4   1        4.29       -1.98      5.11 o 
  10   4   1       25.52       14.18      8.22 o 
  11   4   1        6.65        7.50      7.16 o 
 -14   5   1       17.73       13.89      7.48 o 
 -13   5   1        0.00        1.37      5.24 o 
 -12   5   1       72.81       68.15     14.56 o 
 -11   5   1      264.37      249.50     18.63 o 
 -10   5   1      245.78      243.39     17.43 o 
  -9   5   1       36.60       25.66      5.29 o 
  -8   5   1        6.40        8.98      4.04 o 
  -7   5   1       16.72        5.94      3.57 o 
  -6   5   1      258.54      275.12     13.54 o 
  -5   5   1      632.93      638.82     14.00 o 
  -4   5   1     2667.56     2653.54     41.82 o 
  -3   5   1       15.64        9.02      1.74 o 
  -2   5   1       17.95        6.19      1.43 o 
  -1   5   1     2983.96     2886.74     33.10 o 
   0   5   1      925.11      858.94     16.05 o 
   1   5   1      278.47      337.41      9.60 o 
   2   5   1        0.35        1.62      1.33 o 
   3   5   1      413.11      519.54     20.51 o 
   4   5   1      522.26      519.63     22.19 o 
   5   5   1     1957.82     1986.20     39.20 o 
   6   5   1      410.49      387.70     21.34 o 
   7   5   1      205.81      204.43     23.76 o 
   8   5   1      250.30      276.69     29.40 o 
   9   5   1       18.64       17.32      8.55 o 
  10   5   1       44.62       68.70     16.61 o 
  11   5   1        6.83        8.42      7.27 o 
 -14   6   1       61.63       85.77     18.39 o 
 -13   6   1        4.35        7.65      5.91 o 
 -12   6   1       39.21       25.81      8.70 o 
 -11   6   1      146.26      143.72     14.18 o 
 -10   6   1        5.22       -2.54      5.67 o 
  -9   6   1      266.68      248.84     11.52 o 
  -8   6   1      715.54      681.21     20.51 o 
  -7   6   1       17.09       21.45      4.90 o 
  -6   6   1      331.47      337.05     15.67 o 
  -5   6   1     2349.96     2486.30     44.01 o 
  -4   6   1      137.51      178.97      9.71 o 
  -3   6   1      106.71      112.33      5.03 o 
  -2   6   1      248.98      256.39     10.74 o 
  -1   6   1     1294.38     1345.27     24.07 o 
   0   6   1     4438.96     4620.66     50.12 o 
   1   6   1     1342.18     1406.31     23.15 o 
   2   6   1       21.75       20.80      2.77 o 
   3   6   1      123.93      114.36     10.08 o 
   4   6   1        6.92        5.87      2.69 o 
   5   6   1      228.57      225.38     22.66 o 
   6   6   1        0.10       -2.11      4.95 o 
   7   6   1       41.32       63.37     14.14 o 
   8   6   1       19.24       19.74      9.40 o 
   9   6   1       26.67        9.11      7.33 o 
  10   6   1       51.24       74.25     17.10 o 
  11   6   1       40.64       43.86     15.29 o 
 -14   7   1       73.63       58.22     14.98 o 
 -13   7   1       23.12       19.79      8.46 o 
 -12   7   1      277.92      349.70     23.49 o 
 -11   7   1       55.59       73.12     10.13 o 
 -10   7   1       27.61       35.02      3.75 o 
  -9   7   1      165.54      164.12      8.67 o 
  -8   7   1        8.64        3.78      2.53 o 
  -7   7   1       43.59       23.45      6.63 o 
  -6   7   1      165.21      136.94     11.41 o 
  -5   7   1      937.80      319.83    534.15 o 
  -4   7   1        2.41        6.13      1.40 o 
  -3   7   1     1085.18     1192.16     21.70 o 
  -2   7   1       92.86       87.42      6.82 o 
  -1   7   1      192.33      213.10      8.95 o 
   0   7   1       15.56       25.53      3.20 o 
   1   7   1      155.21      173.95      8.00 o 
   2   7   1      219.61      205.88      8.22 o 
   3   7   1        1.61        1.82      1.06 o 
   4   7   1       72.41       61.92      8.46 o 
   5   7   1       21.38        9.63      5.99 o 
   6   7   1      356.00      395.69     33.44 o 
   7   7   1       81.38       58.29     13.71 o 
   8   7   1        0.40        9.89      6.91 o 
   9   7   1        4.86       -4.22      6.01 o 
  10   7   1        0.07       -5.62      6.25 o 
 -14   8   1        1.61       -4.14      4.24 o 
 -13   8   1       51.35       78.34     11.83 o 
 -12   8   1        1.71        4.22      3.34 o 
 -11   8   1       24.79       33.93     11.48 o 
 -10   8   1      422.61      463.04     34.65 o 
  -9   8   1       75.50       76.25     13.37 o 
  -8   8   1      201.22      178.29     13.55 o 
  -7   8   1      131.49      129.81     10.85 o 
  -6   8   1      179.52      191.45     17.21 o 
  -5   8   1       35.66       36.41      4.84 o 
  -4   8   1        1.07       -0.54      1.11 o 
  -3   8   1       68.29       85.56      5.91 o 
  -2   8   1       32.54       27.44      4.09 o 
  -1   8   1       30.85       38.33      4.11 o 
   0   8   1      333.17      342.59     12.23 o 
   1   8   1      244.38      252.05     10.31 o 
   2   8   1      838.42      845.58     18.71 o 
   3   8   1     1116.53     1082.33     18.34 o 
   4   8   1      167.59      139.33     18.42 o 
   5   8   1      423.14      464.51     35.61 o 
   6   8   1      310.96      349.42     32.55 o 
   7   8   1      142.75      116.31     19.79 o 
   8   8   1       19.66       31.39     10.96 o 
   9   8   1        4.19        1.36      6.09 o 
 -14   9   1       59.41       69.12     16.69 o 
 -13   9   1       75.26       79.99     20.93 o 
 -12   9   1       30.51       26.01     12.66 o 
 -11   9   1      445.37      489.79     38.09 o 
 -10   9   1      325.97      327.33     29.32 o 
  -9   9   1      297.34      285.81     25.86 o 
  -8   9   1      334.96      414.93     29.53 o 
  -7   9   1       91.17       95.92      9.54 o 
  -6   9   1       15.64       15.81      3.86 o 
  -5   9   1        6.27        5.98      2.09 o 
  -4   9   1      113.53      106.49      6.95 o 
  -3   9   1      260.65      274.78     11.31 o 
  -2   9   1        0.22        0.98      2.75 o 
  -1   9   1      104.73       95.26      6.89 o 
   0   9   1      355.06      373.13     13.55 o 
   1   9   1      496.36      513.50     26.16 o 
   2   9   1        0.00       -2.06      1.76 o 
   3   9   1      879.03      881.88     21.02 o 
   4   9   1     1649.60     1719.32     69.54 o 
   5   9   1       44.71       53.87     12.82 o 
   6   9   1        0.31       -3.25      7.11 o 
   7   9   1      135.10      157.23     24.07 o 
   8   9   1        0.10       -5.17      4.72 o 
   9   9   1       42.41       34.78     13.07 o 
 -13  10   1       10.97        9.09      4.94 o 
 -12  10   1        1.49        0.99      2.91 o 
 -11  10   1      259.85      219.90     25.57 o 
 -10  10   1      434.28      470.23     35.48 o 
  -9  10   1      718.25      846.08     45.82 o 
  -8  10   1       14.58       18.55      6.75 o 
  -7  10   1       14.35       12.94      3.53 o 
  -6  10   1        5.71        6.19      2.19 o 
  -5  10   1        0.89        1.67      1.73 o 
  -4  10   1      591.40      564.76     20.23 o 
  -3  10   1        3.82       11.26      2.57 o 
  -2  10   1      385.20      377.90     17.40 o 
  -1  10   1      265.35      254.00     10.16 o 
   0  10   1      526.48      499.65     16.70 o 
   1  10   1     1460.66     1436.69     56.83 o 
   2  10   1      566.07      585.28     18.94 o 
   3  10   1       85.13       83.22      5.45 o 
   4  10   1      482.89      488.01     37.63 o 
   5  10   1     1557.61     1540.70     71.48 o 
   6  10   1      151.53      158.21     23.82 o 
   7  10   1       85.49      122.24     21.86 o 
   8  10   1      103.46       94.39     20.61 o 
 -13  11   1       10.13        4.05      5.30 o 
 -12  11   1       11.22        7.22      4.12 o 
 -11  11   1      112.96      130.09     19.79 o 
 -10  11   1        2.10        5.17      5.55 o 
  -9  11   1       34.65       29.70      9.03 o 
  -8  11   1        5.95        2.15      2.49 o 
  -7  11   1      210.37      175.81     17.36 o 
  -6  11   1        7.10        9.63      3.06 o 
  -5  11   1      536.55      501.17     29.53 o 
  -4  11   1        1.59        3.51      2.17 o 
  -3  11   1      378.22      373.96     16.80 o 
  -2  11   1       46.90       41.13      5.98 o 
  -1  11   1       13.74       15.41      2.69 o 
   0  11   1      602.53      597.38     22.92 o 
   1  11   1       27.64       24.04      7.04 o 
   2  11   1      159.42      142.90     11.65 o 
   3  11   1        0.09       -9.43      6.28 o 
   4  11   1       13.81       18.77      8.01 o 
   5  11   1      101.62       99.65     18.24 o 
   6  11   1       21.43       27.66     10.42 o 
   7  11   1        0.16        3.59      9.13 o 
   8  11   1       77.50       76.40     19.34 o 
 -12  12   1       18.76       15.50      8.45 o 
 -11  12   1       77.18       65.83     14.20 o 
 -10  12   1      304.98      324.92     30.54 o 
  -9  12   1       65.03       48.83     11.46 o 
  -8  12   1      818.89      802.76     44.12 o 
  -7  12   1      231.11      245.29     16.37 o 
  -6  12   1        0.63        1.42      2.38 o 
  -5  12   1     1183.08     1073.58     38.74 o 
  -4  12   1      108.44      108.11      8.37 o 
  -3  12   1      104.01      104.16      8.31 o 
  -2  12   1        5.31        3.79      2.81 o 
  -1  12   1      122.60      104.54      7.25 o 
   0  12   1        4.02        1.81      3.02 o 
   1  12   1       60.02       53.62     14.22 o 
   2  12   1      533.83      519.33     18.96 o 
   3  12   1        0.09        7.25      6.11 o 
   4  12   1        1.97       12.22      6.77 o 
   5  12   1        1.91       10.20      7.63 o 
   6  12   1       31.25       18.24      8.75 o 
   7  12   1       54.62       71.17     17.84 o 
 -12  13   1      156.72      134.53     21.90 o 
 -11  13   1       95.12       62.85     14.02 o 
 -10  13   1       25.96       27.26      9.18 o 
  -9  13   1      258.75      262.69     26.55 o 
  -8  13   1      216.19      204.68     22.42 o 
  -7  13   1      120.81      132.96     17.63 o 
  -6  13   1      316.37      309.27     25.88 o 
  -5  13   1        2.17        0.19      2.20 o 
  -4  13   1      239.96      195.26     13.85 o 
  -3  13   1      221.02      215.48     10.93 o 
  -2  13   1      277.34      253.70     12.79 o 
  -1  13   1      107.45      115.43      9.06 o 
   0  13   1        0.03        0.17      2.21 o 
   1  13   1       10.49        4.86      2.50 o 
   2  13   1       77.05       60.45     13.48 o 
   3  13   1        2.80        3.49      4.73 o 
   4  13   1        0.01       -0.81      4.19 o 
   5  13   1       51.07       65.63     16.27 o 
 -11  14   1        1.57        7.72      5.90 o 
 -10  14   1       40.71       43.59     12.29 o 
  -9  14   1       35.12       28.76      9.57 o 
  -8  14   1       54.71       55.00     11.99 o 
  -7  14   1      277.51      217.53     23.10 o 
  -6  14   1      310.59      303.45     26.39 o 
  -5  14   1      143.47      108.83     10.93 o 
  -4  14   1       49.09       41.21      6.92 o 
  -3  14   1      348.54      369.77     17.30 o 
  -2  14   1      103.89      109.00      9.48 o 
  -1  14   1      216.99      215.05     12.95 o 
   0  14   1      320.84      338.08     16.12 o 
   1  14   1        0.02        2.93      3.08 o 
   2  14   1       27.50        6.47      4.81 o 
   3  14   1        3.71        0.00      4.80 o 
   4  14   1       31.97       19.73      9.31 o 
 -10  15   1      365.96      435.80     36.92 o 
  -9  15   1       75.20       68.87     14.41 o 
  -8  15   1        9.81       11.41      7.42 o 
  -7  15   1        2.46       -4.00      5.40 o 
  -6  15   1        0.71        5.69      4.34 o 
  -5  15   1        2.09       -1.06      2.62 o 
  -4  15   1        0.82       -0.55      2.35 o 
  -3  15   1       41.95       44.05      6.40 o 
  -2  15   1      136.96      157.65     11.81 o 
  -1  15   1       15.97        8.63      5.27 o 
   0  15   1        4.80        5.80      3.64 o 
   1  15   1      237.06      219.51     18.35 o 
   2  15   1      115.84      103.36     13.08 o 
   3  15   1       40.48       25.96     10.52 o 
  -6  16   1        7.08        1.42      5.40 o 
  -5  16   1        8.98       10.01      5.19 o 
  -4  16   1       13.79       11.75      3.85 o 
  -3  16   1        2.27        1.48      3.20 o 
  -2  16   1        0.74       -4.37      7.31 o 
  -1  16   1      153.16      136.25     22.58 o 
   0  16   1      368.38      329.36     32.44 o 
   1  16   1       24.95       27.68     11.32 o 
  -5  17   1       12.66        3.84      5.45 o 
  -4  17   1       26.43       38.33      8.63 o 
  -3  17   1        0.11        5.67      4.62 o 
   0 -17   2      129.30      127.35     21.81 o 
   1 -17   2        1.49       -7.72      6.36 o 
   2 -17   2      108.59      117.92     19.97 o 
   3 -17   2        0.02        0.35      3.14 o 
   4 -17   2      132.38      178.08     24.12 o 
   5 -17   2        8.35        9.72      4.19 o 
   6 -17   2      114.53      124.03     20.51 o 
   7 -17   2       94.38      116.09     19.91 o 
  -3 -16   2       20.05       22.75      7.68 o 
  -2 -16   2        1.64        8.51      5.08 o 
  -1 -16   2        2.85       -1.01      3.75 o 
   0 -16   2        5.24        8.75      6.65 o 
   1 -16   2       84.00       81.29     16.58 o 
   2 -16   2        0.49       -5.27      5.39 o 
   3 -16   2        0.07       -2.80      5.54 o 
   4 -16   2       21.69       16.00      5.14 o 
   5 -16   2       50.88       74.06     15.34 o 
   6 -16   2        1.03       11.30      6.03 o 
   7 -16   2       29.94       27.03     10.48 o 
   8 -16   2       30.17       42.19     12.30 o 
   9 -16   2       81.50       65.23     15.46 o 
  -4 -15   2       75.70      108.95     21.00 o 
  -3 -15   2       47.83       23.98      9.44 o 
  -2 -15   2       27.89       26.83      7.30 o 
  -1 -15   2        3.45        2.75      2.88 o 
   0 -15   2       12.77        9.46      4.71 o 
   1 -15   2       95.63      106.66     17.97 o 
   2 -15   2        1.45       -0.52      5.05 o 
   3 -15   2        2.38        4.15      5.36 o 
   4 -15   2        3.30       -1.92      4.40 o 
   5 -15   2        8.30        7.10      3.65 o 
   6 -15   2       20.02       23.11      8.77 o 
   7 -15   2       39.40       40.65     11.57 o 
   8 -15   2      248.35      226.99     27.07 o 
   9 -15   2        1.36        0.12      6.62 o 
  10 -15   2        3.36        1.36      4.70 o 
  -6 -14   2        9.76       -5.26      9.02 o 
  -5 -14   2       32.33       36.52     13.58 o 
  -4 -14   2       96.93       95.04     19.21 o 
  -3 -14   2       19.59       22.80     10.93 o 
  -2 -14   2       15.83       10.29      5.73 o 
  -1 -14   2      194.41      214.28     12.80 o 
   0 -14   2       27.70       23.58      6.24 o 
   1 -14   2      116.40      112.88     17.43 o 
   2 -14   2      699.44      735.40     44.38 o 
   3 -14   2       92.46       71.07     13.40 o 
   4 -14   2       50.10       39.36     11.71 o 
   5 -14   2      141.14      145.85     13.00 o 
   6 -14   2        0.18       -2.43      3.63 o 
   7 -14   2      248.16      234.89     26.05 o 
   8 -14   2      150.43      146.32     21.45 o 
   9 -14   2      114.11      106.82     18.80 o 
  10 -14   2       31.27       26.26     10.29 o 
  11 -14   2       25.76       34.35     12.56 o 
  -7 -13   2        1.76        1.31      7.22 o 
  -6 -13   2        1.61        1.85      5.72 o 
  -5 -13   2       33.45       24.34      9.51 o 
  -4 -13   2       99.33      117.98     20.61 o 
  -3 -13   2        0.21       15.27      8.25 o 
  -2 -13   2        0.55       -0.14      1.75 o 
  -1 -13   2        0.17        0.70      4.14 o 
   0 -13   2      532.20      524.22     26.50 o 
   1 -13   2     1362.56     1367.24     60.05 o 
   2 -13   2      163.70      157.38     19.35 o 
   3 -13   2      653.51      656.34     40.37 o 
   4 -13   2        5.96        4.04      3.86 o 
   5 -13   2       11.33        9.31      3.45 o 
   6 -13   2        0.56        0.93      2.01 o 
   7 -13   2       95.89      106.66     17.42 o 
   8 -13   2        3.73        2.05      3.64 o 
   9 -13   2       13.10        1.56      5.27 o 
  10 -13   2       32.84       22.58      9.59 o 
  11 -13   2       62.94       62.92     15.38 o 
  -7 -12   2       78.09       79.37     18.38 o 
  -6 -12   2        4.23       17.26     10.04 o 
  -5 -12   2       23.36       23.65     10.36 o 
  -4 -12   2      125.91      123.60     20.40 o 
  -3 -12   2       61.11       64.78      5.46 o 
  -2 -12   2      610.34      625.65     22.12 o 
  -1 -12   2       39.07       47.34     11.37 o 
   0 -12   2       69.47       60.68      8.75 o 
   1 -12   2      314.53      316.65     26.99 o 
   2 -12   2      142.59      127.39     17.06 o 
   3 -12   2      614.73      640.76     37.93 o 
   4 -12   2      208.93      231.63     22.84 o 
   5 -12   2      179.05      174.97     15.99 o 
   6 -12   2      107.85      116.71     17.02 o 
   7 -12   2      159.00      144.75     19.70 o 
   8 -12   2       12.32       16.92      6.49 o 
   9 -12   2        9.72        8.32      6.39 o 
  10 -12   2       75.65       94.66     18.31 o 
  11 -12   2       38.86       21.60      9.86 o 
  12 -12   2        0.91      -12.03      8.02 o 
  -8 -11   2        1.18       13.44      9.93 o 
  -7 -11   2      366.62      401.48     39.60 o 
  -6 -11   2       74.81       72.95     16.61 o 
  -5 -11   2      305.92      281.98     30.95 o 
  -4 -11   2      238.29      276.61     28.88 o 
  -3 -11   2      491.95      507.25     18.36 o 
  -2 -11   2       87.74       80.86     10.11 o 
  -1 -11   2       27.98       31.66      9.11 o 
   0 -11   2      376.61      366.16     16.52 o 
   1 -11   2       32.47       29.19      4.59 o 
   2 -11   2      509.35      527.93     28.72 o 
   3 -11   2        0.07        4.22      2.96 o 
   4 -11   2       92.06       93.56     10.04 o 
   5 -11   2        0.96        2.95      1.93 o 
   6 -11   2      298.10      270.61     25.03 o 
   7 -11   2      145.01      171.36     20.78 o 
   8 -11   2      315.75      294.67     27.92 o 
   9 -11   2      108.76       96.53     16.80 o 
  10 -11   2      121.54      110.83     19.00 o 
  11 -11   2       14.07       12.79      8.22 o 
  12 -11   2      101.38      106.45     20.24 o 
  -9 -10   2        8.57        1.65      6.32 o 
  -8 -10   2       42.50       51.28     15.77 o 
  -7 -10   2      246.55      249.22     30.58 o 
  -6 -10   2      207.79      252.15     29.30 o 
  -5 -10   2       81.18       73.87     15.17 o 
  -4 -10   2        6.14       10.93      7.04 o 
  -3 -10   2       81.23       84.01      4.71 o 
  -2 -10   2        2.96        5.54      7.11 o 
  -1 -10   2       16.87       19.17      5.09 o 
   0 -10   2       16.56       23.32      4.22 o 
   1 -10   2        4.09        6.79      2.80 o 
   2 -10   2        5.26        1.94      2.43 o 
   3 -10   2       10.68       13.06      4.02 o 
   4 -10   2        2.21        0.32      2.24 o 
   5 -10   2      162.14      166.64      7.59 o 
   6 -10   2      541.33      543.95     34.61 o 
   7 -10   2      809.64      865.60     45.85 o 
   8 -10   2       90.75       65.19     12.92 o 
   9 -10   2       74.69       80.02     15.11 o 
  10 -10   2      359.50      342.97     32.82 o 
  11 -10   2        0.00        1.80      5.51 o 
  12 -10   2        4.15       14.57      7.36 o 
  13 -10   2        0.04        2.02      3.79 o 
 -10  -9   2      130.68       81.99     20.40 o 
  -9  -9   2      232.29      226.02     30.62 o 
  -8  -9   2       35.63       15.52      9.69 o 
  -7  -9   2       90.17      110.78     19.67 o 
  -6  -9   2        9.41       24.30      8.95 o 
  -5  -9   2      617.73      650.11     43.16 o 
  -4  -9   2       94.62       63.13     12.85 o 
  -3  -9   2       50.53       49.62      6.18 o 
  -2  -9   2      402.91      430.94     14.15 o 
  -1  -9   2      393.51      390.10     19.72 o 
   0  -9   2      409.54      380.35     15.19 o 
   1  -9   2      106.60      119.11      8.36 o 
   2  -9   2      223.27      228.42     14.06 o 
   3  -9   2       18.51       18.43      4.65 o 
   4  -9   2       16.94       33.01      5.65 o 
   5  -9   2      380.20      338.18     10.95 o 
   6  -9   2       34.01       27.03      5.61 o 
   7  -9   2      156.06      142.98     17.78 o 
   8  -9   2      972.26     1019.63     51.11 o 
   9  -9   2      348.45      320.21     29.45 o 
  10  -9   2      231.61      213.97     25.64 o 
  11  -9   2       65.29       66.30     15.47 o 
  12  -9   2      147.07      202.78     27.17 o 
  13  -9   2      395.05      375.08     27.20 o 
 -10  -8   2        0.00       -3.84      6.86 o 
  -9  -8   2       79.20       67.40     17.40 o 
  -8  -8   2      304.88      271.16     30.96 o 
  -7  -8   2      152.73      159.83     22.46 o 
  -6  -8   2       15.13       22.70      8.91 o 
  -5  -8   2      280.98      285.40     27.27 o 
  -4  -8   2        0.56       -0.72      3.76 o 
  -3  -8   2       62.86       81.59      7.26 o 
  -2  -8   2       73.30       87.99      6.08 o 
  -1  -8   2      957.50      984.25     30.15 o 
   0  -8   2       30.68       32.89      5.28 o 
   1  -8   2       32.76       40.68      4.62 o 
   2  -8   2      288.50      262.47     14.31 o 
   3  -8   2      272.15      329.34     13.23 o 
   4  -8   2       40.59       35.37      3.82 o 
   5  -8   2      621.61      604.53     32.89 o 
   6  -8   2      823.34      770.89     27.99 o 
   7  -8   2      218.53      180.01     19.58 o 
   8  -8   2      156.65      175.70     20.46 o 
   9  -8   2        4.42       -0.40      3.52 o 
  10  -8   2      109.09      107.25     17.84 o 
  11  -8   2      367.69      436.74     37.82 o 
  12  -8   2        0.01        2.12      5.93 o 
  13  -8   2       36.95       39.82      8.68 o 
 -11  -7   2       65.20       91.59     20.17 o 
 -10  -7   2       27.00       14.15      8.43 o 
  -9  -7   2        1.12        2.64      5.27 o 
  -8  -7   2       23.86       15.24      7.79 o 
  -7  -7   2      187.94      190.07     23.76 o 
  -6  -7   2        6.29        7.94      5.18 o 
  -5  -7   2      468.46      463.69     33.15 o 
  -4  -7   2       37.70       34.39      6.03 o 
  -3  -7   2      519.27      561.53     12.41 o 
  -2  -7   2      921.72      965.06     21.16 o 
  -1  -7   2       34.20       48.23      6.27 o 
   0  -7   2      151.23      135.62     11.29 o 
   1  -7   2       74.86       70.68      5.67 o 
   2  -7   2     2396.45     2526.31     46.59 o 
   3  -7   2      198.42      235.77     22.08 o 
   4  -7   2      127.48      116.73      5.37 o 
   5  -7   2     1171.18     1193.77     46.19 o 
   6  -7   2      433.59      416.54     19.84 o 
   7  -7   2      478.51      469.23     22.33 o 
   8  -7   2      118.97       89.75     14.39 o 
   9  -7   2       24.93       26.21      8.88 o 
  10  -7   2       87.48       75.52     15.13 o 
  11  -7   2      293.60      302.69     31.43 o 
  12  -7   2        0.65       -6.42      4.74 o 
  13  -7   2       25.83       34.58      8.96 o 
 -11  -6   2       16.22       11.68      6.20 o 
 -10  -6   2       10.37        8.55      6.75 o 
  -9  -6   2        1.35       -2.58      5.74 o 
  -8  -6   2        0.78        3.37      4.81 o 
  -7  -6   2      105.30       97.74     16.16 o 
  -6  -6   2       13.40       25.44      8.86 o 
  -5  -6   2        2.64        3.84      3.06 o 
  -4  -6   2       29.11       35.21      8.40 o 
  -3  -6   2       30.92       35.81      3.84 o 
  -2  -6   2     3601.03     3697.86     53.93 o 
  -1  -6   2      129.55      148.47     10.00 o 
   0  -6   2      276.43      296.86     13.70 o 
   1  -6   2       43.68       37.75      4.85 o 
   2  -6   2       99.70      124.83      7.08 o 
   3  -6   2      307.81      304.16     14.01 o 
   4  -6   2      138.79       81.43     86.67 o 
   5  -6   2       10.94       17.39      5.43 o 
   6  -6   2        0.66       -0.32      2.49 o 
   7  -6   2       63.11       68.28      8.33 o 
   8  -6   2        3.97        0.68      3.38 o 
   9  -6   2       27.53       27.81      8.18 o 
  10  -6   2      123.62      145.38     20.47 o 
  11  -6   2      107.42       93.38     12.22 o 
  12  -6   2      220.16      205.12     32.39 o 
  13  -6   2        7.18        0.82      3.64 o 
 -12  -5   2       14.97       27.96     12.76 o 
 -11  -5   2       64.74       87.08     18.56 o 
 -10  -5   2      141.41      136.01     21.66 o 
  -9  -5   2       46.34       47.86     13.09 o 
  -8  -5   2       36.15       34.81     10.68 o 
  -7  -5   2        3.47        8.50      5.04 o 
  -6  -5   2      650.00      636.61     27.15 o 
  -5  -5   2      745.41      784.38     39.81 o 
  -4  -5   2        6.96        8.49      3.93 o 
  -3  -5   2      641.29      691.82     40.67 o 
  -2  -5   2      124.75       78.49      4.94 o 
  -1  -5   2      133.80      154.07      8.14 o 
   0  -5   2        0.55        0.97      1.35 o 
   1  -5   2       47.58       58.86      5.57 o 
   2  -5   2      844.78      878.52     31.46 o 
   3  -5   2       53.64       39.00      6.81 o 
   4  -5   2       39.28       61.87      8.88 o 
   5  -5   2       88.62       74.14     10.53 o 
   6  -5   2       13.30       12.97      4.59 o 
   7  -5   2        1.47        1.59      2.42 o 
   8  -5   2      172.78      169.71     12.26 o 
   9  -5   2      337.66      377.30     30.99 o 
  10  -5   2       15.20       11.60      6.55 o 
  11  -5   2       20.16       10.82      4.40 o 
  12  -5   2       46.92       45.79      9.66 o 
  13  -5   2       16.53       20.57     11.74 o 
 -12  -4   2      128.76      138.44     24.21 o 
 -11  -4   2       45.78       47.73     13.44 o 
 -10  -4   2       22.34       23.53      3.39 o 
  -9  -4   2      978.01      910.72     20.39 o 
  -8  -4   2        2.82        4.22      3.15 o 
  -7  -4   2      840.50      887.87     18.96 o 
  -6  -4   2      215.20      238.35      8.12 o 
  -5  -4   2       50.47       84.64      4.19 o 
  -4  -4   2      197.49      218.81     18.32 o 
  -3  -4   2      206.21      236.99      7.23 o 
  -2  -4   2     1579.31     1548.22     24.45 o 
  -1  -4   2      113.60      119.15      6.22 o 
   0  -4   2       22.49       27.98      5.38 o 
   1  -4   2     5673.15     5719.39     97.02 o 
   2  -4   2     3086.80     3035.46     63.16 o 
   3  -4   2        0.34       -2.05      2.85 o 
   4  -4   2       37.21       34.47      6.55 o 
   5  -4   2     4716.43     5173.37    104.86 o 
   6  -4   2     1617.30     1668.25     55.54 o 
   7  -4   2      634.71      617.21     25.08 o 
   8  -4   2      199.43      226.63     22.22 o 
   9  -4   2      730.01      729.85     30.74 o 
  10  -4   2      102.10      107.05     12.38 o 
  11  -4   2        0.09       -2.33      4.57 o 
  12  -4   2       53.89       48.83     13.51 o 
  13  -4   2       22.45       29.30     11.50 o 
 -13  -3   2        8.51       20.83     10.38 o 
 -12  -3   2        0.01       -8.61      6.56 o 
 -11  -3   2        6.83        6.53      7.23 o 
 -10  -3   2       44.36       44.24      5.90 o 
  -9  -3   2      678.39      701.68     33.89 o 
  -8  -3   2      294.16      274.98     12.51 o 
  -7  -3   2      462.55      441.18     12.43 o 
  -6  -3   2      387.37      377.23     12.68 o 
  -5  -3   2      912.49      967.50     19.89 o 
  -4  -3   2       62.47       66.98      5.62 o 
  -3  -3   2     1357.66     1454.82     17.25 o 
  -2  -3   2        5.33       17.09      1.70 o 
  -1  -3   2      979.00     1007.85     18.66 o 
   0  -3   2       62.00       52.58      3.98 o 
   1  -3   2      282.71      235.12     12.79 o 
   2  -3   2       47.87       36.01      5.52 o 
   3  -3   2      851.69      895.11     30.47 o 
   4  -3   2     4097.62     4102.79     47.95 o 
   5  -3   2     2485.23     2488.79     65.04 o 
   6  -3   2       13.59       12.78      5.42 o 
   7  -3   2      875.19      909.71     42.30 o 
   8  -3   2      960.09      910.13     32.43 o 
   9  -3   2        1.40        0.97      2.78 o 
  10  -3   2      103.55      110.17     18.78 o 
  11  -3   2        7.53       15.88      8.75 o 
  12  -3   2       10.07       35.61     13.23 o 
  13  -3   2       59.42       59.75     15.88 o 
 -13  -2   2       22.21       38.95     14.29 o 
 -12  -2   2        3.74       -5.04      4.92 o 
 -11  -2   2       13.41       19.61     12.65 o 
 -10  -2   2       90.74       78.63      9.48 o 
  -9  -2   2        0.12        0.44      2.86 o 
  -8  -2   2      155.69      138.84      9.65 o 
  -7  -2   2      413.56      392.01     17.30 o 
  -6  -2   2      513.08      514.99     16.49 o 
  -5  -2   2      243.32      210.37     10.46 o 
  -4  -2   2      358.87      358.39     11.13 o 
  -3  -2   2        0.63        0.14      0.64 o 
  -2  -2   2       45.75       21.68      1.71 o 
  -1  -2   2    11932.85    10888.03     97.97 o 
   0  -2   2      733.29      685.60     11.27 o 
   1  -2   2     3253.57     3064.51     54.88 o 
   2  -2   2       24.35       18.38      3.96 o 
   3  -2   2      299.50      258.31      7.94 o 
   4  -2   2      211.92      256.22     17.00 o 
   5  -2   2       28.59       29.02      6.62 o 
   6  -2   2     1226.48     1095.96     43.77 o 
   7  -2   2       48.37       58.55      7.69 o 
   8  -2   2      324.25      322.87     19.16 o 
   9  -2   2      151.04      129.58     12.88 o 
  10  -2   2      691.20      714.92     46.77 o 
  11  -2   2        1.07        7.03      7.13 o 
  12  -2   2      685.40      763.79     54.15 o 
  13  -2   2      433.62      403.43     41.42 o 
 -13  -1   2       36.76       57.05     15.72 o 
 -12  -1   2        0.16       -2.09      6.66 o 
 -11  -1   2       32.93       36.53      6.25 o 
 -10  -1   2       45.26       42.31      7.67 o 
  -9  -1   2      693.30      708.16     24.59 o 
  -8  -1   2        9.16       11.56      2.77 o 
  -7  -1   2      549.72      534.90     18.72 o 
  -6  -1   2      131.13      139.27      7.51 o 
  -5  -1   2      188.06      200.18      8.86 o 
  -4  -1   2       94.85       83.93      4.81 o 
  -3  -1   2     7599.90     7482.04     79.43 o 
  -2  -1   2      165.45      176.83      5.13 o 
  -1  -1   2       38.81       37.46      2.62 o 
   0  -1   2      107.58      117.60      4.68 o 
   1  -1   2      319.79      257.88      5.91 o 
   2  -1   2    13148.52    12537.27    231.45 o 
   3  -1   2      169.91      179.32     12.57 o 
   4  -1   2       53.02       76.50      9.41 o 
   5  -1   2      120.50      145.86     14.19 o 
   6  -1   2        0.01        0.42      1.96 o 
   7  -1   2        0.02       -0.01      1.79 o 
   8  -1   2        8.00        6.15      4.57 o 
   9  -1   2      295.96      261.83     26.79 o 
  10  -1   2      515.54      549.06     41.62 o 
  11  -1   2     1514.81     1583.35     75.95 o 
  12  -1   2      399.49      425.97     40.76 o 
  13  -1   2        6.72      -16.34     10.89 o 
 -14   0   2       15.16       33.02     12.58 o 
 -13   0   2       12.05        7.71      6.72 o 
 -12   0   2       29.86       32.89      6.62 o 
 -11   0   2      164.92      139.97     12.36 o 
 -10   0   2        0.90        1.85      3.51 o 
  -9   0   2      436.00      446.41     19.82 o 
  -8   0   2      399.91      437.50     21.45 o 
  -7   0   2      217.60      234.11     20.32 o 
  -6   0   2      128.65      138.15     14.14 o 
  -5   0   2      721.82      811.81     22.92 o 
  -4   0   2      217.75      249.82      8.39 o 
  -3   0   2    29707.77    28720.37    214.70 o 
  -2   0   2    16532.11    15540.35    117.85 o 
  -1   0   2        8.08        7.04      2.89 o 
   0   0   2    12609.83    11239.23    146.24 o 
   1   0   2     4923.03     4554.47     40.13 o 
   2   0   2     4605.36     4332.24     41.94 o 
   3   0   2     5131.14     5348.59     52.65 o 
   4   0   2      994.18     1016.98     17.18 o 
   5   0   2      244.34      291.67     12.05 o 
   6   0   2      168.46      149.76      9.33 o 
   7   0   2       80.28       69.82      8.65 o 
   8   0   2       66.55       54.59      7.08 o 
   9   0   2       40.47       40.10     11.43 o 
  10   0   2       54.29       63.50     14.96 o 
  11   0   2       98.11      137.46     22.36 o 
  12   0   2      308.85      331.59     36.13 o 
 -14   1   2      133.42       95.58     19.94 o 
 -13   1   2        0.09        6.52      4.70 o 
 -12   1   2       78.72       97.43     11.07 o 
 -11   1   2       41.81       45.82      7.45 o 
 -10   1   2      230.72      239.04     24.92 o 
  -9   1   2      205.69      205.20     21.39 o 
  -8   1   2       24.92       23.36      5.99 o 
  -7   1   2      751.35      781.92     36.56 o 
  -6   1   2        0.51        0.83      1.36 o 
  -5   1   2      524.83      513.56     17.18 o 
  -4   1   2     5057.06     4914.21     61.33 o 
  -3   1   2      907.71      865.43     15.38 o 
  -2   1   2     2114.59     2039.85     17.80 o 
  -1   1   2      115.88      120.91      5.28 o 
   0   1   2      367.24      271.17      7.88 o 
   1   1   2    23240.52    21857.31    125.99 o 
   2   1   2     4334.01     4193.68     31.73 o 
   3   1   2     3320.17     3349.66     38.07 o 
   4   1   2     1394.42     1439.10     23.81 o 
   5   1   2      213.85      235.95      9.74 o 
   6   1   2      135.03      141.54      8.20 o 
   7   1   2      126.18      145.31     12.96 o 
   8   1   2       12.60        9.62      2.77 o 
   9   1   2      478.49      410.80     22.87 o 
  10   1   2       84.90       71.43     15.55 o 
  11   1   2       34.76       25.87     10.68 o 
  12   1   2       44.35       53.40     15.50 o 
 -14   2   2      173.62      169.02     16.19 o 
 -13   2   2       56.02       73.44     10.36 o 
 -12   2   2       24.91       17.42      5.44 o 
 -11   2   2      527.66      582.29     40.94 o 
 -10   2   2      741.75      775.28     44.50 o 
  -9   2   2       87.84       86.19     13.53 o 
  -8   2   2       29.70       44.06      6.57 o 
  -7   2   2      978.99      915.95     38.88 o 
  -6   2   2     1312.26     1458.74     30.25 o 
  -5   2   2        0.18        0.92      1.16 o 
  -4   2   2        4.97       10.89      1.81 o 
  -3   2   2     1331.41     1244.20     16.70 o 
  -2   2   2     1860.25     1807.43     19.07 o 
  -1   2   2     4485.50     4320.32     58.98 o 
   0   2   2    12441.56    11921.15    116.82 o 
   1   2   2     3052.14     2855.62     22.93 o 
   2   2   2     1322.91     1333.24     15.45 o 
   3   2   2      249.18      227.14      8.16 o 
   4   2   2       35.37       51.84      4.12 o 
   5   2   2      152.90      165.04      9.32 o 
   6   2   2      880.68      906.95     21.19 o 
   7   2   2     1864.76     1776.39     37.57 o 
   8   2   2      217.41      199.22     12.40 o 
   9   2   2       17.56       15.88      4.23 o 
  10   2   2        0.19        7.00      7.46 o 
  11   2   2      158.00      167.12     25.48 o 
  12   2   2        2.27        4.59      4.61 o 
 -14   3   2       63.26       56.50      9.46 o 
 -13   3   2      362.12      371.40     39.65 o 
 -12   3   2       36.33       35.54     11.30 o 
 -11   3   2       47.00       35.02      9.84 o 
 -10   3   2     3134.52     3096.30     92.87 o 
  -9   3   2      512.24      527.69     33.43 o 
  -8   3   2       38.66       28.63      4.19 o 
  -7   3   2      483.78      461.50     19.04 o 
  -6   3   2      402.99      416.38     15.82 o 
  -5   3   2      102.45       81.95      6.51 o 
  -4   3   2     1854.77     1769.31     30.80 o 
  -3   3   2     2067.39     2092.24     27.64 o 
  -2   3   2        3.34        3.90      0.69 o 
  -1   3   2     1529.70     1510.91     13.66 o 
   0   3   2        0.21        1.28      0.72 o 
   1   3   2     7906.72     7920.88     58.81 o 
   2   3   2       31.69       19.86      2.10 o 
   3   3   2      655.91      648.75     10.17 o 
   4   3   2       77.26      112.51      5.23 o 
   5   3   2       11.80       29.60      4.40 o 
   6   3   2      326.56      369.76     12.25 o 
   7   3   2        0.79        3.42      2.15 o 
   8   3   2        5.06        2.75      2.00 o 
   9   3   2      620.62      621.16     45.05 o 
  10   3   2       30.42       25.49     10.31 o 
  11   3   2        5.59       13.38      8.22 o 
 -14   4   2       47.28       62.56     10.30 o 
 -13   4   2        2.98        0.84      4.07 o 
 -12   4   2        3.60       -2.02      4.57 o 
 -11   4   2      125.93      116.23     17.56 o 
 -10   4   2     1517.73     1462.99     60.34 o 
  -9   4   2        0.20        0.40      2.03 o 
  -8   4   2      124.16      120.80      8.50 o 
  -7   4   2       26.91       42.80      5.84 o 
  -6   4   2     1128.68      688.01    589.16 o 
  -5   4   2      839.57      852.42     21.88 o 
  -4   4   2     1128.71     1158.39     18.62 o 
  -3   4   2       70.62       85.42      4.25 o 
  -2   4   2     2398.13     2346.80     22.14 o 
  -1   4   2       39.56       39.56      2.16 o 
   0   4   2      170.82      215.15      7.06 o 
   1   4   2     3132.93     2989.84     34.32 o 
   2   4   2      142.37      117.17      5.27 o 
   3   4   2     1410.68     1447.28     16.59 o 
   4   4   2        2.14        2.69      1.07 o 
   5   4   2      377.01      371.11     13.14 o 
   6   4   2        0.51       -0.36      0.80 o 
   7   4   2       72.95       72.17      5.12 o 
   8   4   2        8.82        7.64      3.91 o 
   9   4   2      261.21      288.45     31.16 o 
  10   4   2        5.58       23.57      9.80 o 
  11   4   2      118.14      110.07     21.36 o 
 -14   5   2      112.65      100.88     13.11 o 
 -13   5   2        3.20        8.97      7.17 o 
 -12   5   2       52.82       73.72     15.02 o 
 -11   5   2        3.36        1.71      3.97 o 
 -10   5   2        3.18        5.33      3.69 o 
  -9   5   2     1498.52     1389.20     38.96 o 
  -8   5   2      196.45      214.92     11.29 o 
  -7   5   2       30.95       36.83      7.80 o 
  -6   5   2      210.37      209.77      9.93 o 
  -5   5   2      122.78      140.43      6.62 o 
  -4   5   2     6629.80     6398.44     60.92 o 
  -3   5   2      606.95      629.77     11.03 o 
  -2   5   2     1021.91      977.84     16.23 o 
  -1   5   2     1302.84     1324.86     17.08 o 
   0   5   2       29.53       24.96      2.72 o 
   1   5   2      179.76      178.54      7.28 o 
   2   5   2       10.90       16.84      2.36 o 
   3   5   2       54.61       64.48      4.25 o 
   4   5   2      623.92      649.51     20.23 o 
   5   5   2      214.95      229.56     12.80 o 
   6   5   2      140.86      147.20     19.59 o 
   7   5   2        8.07        3.59      5.44 o 
   8   5   2      109.41      113.78     19.27 o 
   9   5   2      551.43      605.84     46.61 o 
  10   5   2      148.80      159.80     25.30 o 
  11   5   2        0.85       -5.48      7.58 o 
 -14   6   2        5.44       11.81      4.55 o 
 -13   6   2        8.64        4.22      5.27 o 
 -12   6   2        9.72       11.13      7.83 o 
 -11   6   2        4.43        2.36      4.34 o 
 -10   6   2        4.97        4.86      4.63 o 
  -9   6   2      361.18      352.81     13.07 o 
  -8   6   2       43.25       43.77      4.52 o 
  -7   6   2        0.06        2.24      1.57 o 
  -6   6   2       15.74        5.85      6.29 o 
  -5   6   2       38.94       47.63      5.11 o 
  -4   6   2      536.12      530.62     13.00 o 
  -3   6   2       97.62      112.81      4.87 o 
  -2   6   2       71.30       84.97      4.92 o 
  -1   6   2     1574.08     1567.54     20.60 o 
   0   6   2       62.62       54.08      4.29 o 
   1   6   2       84.77       70.44      5.49 o 
   2   6   2      169.49      170.48      7.42 o 
   3   6   2      329.13      327.82      9.94 o 
   4   6   2      336.77      371.17     19.90 o 
   5   6   2      148.29      124.39     11.84 o 
   6   6   2        8.19        5.31      4.88 o 
   7   6   2        2.31        5.40      5.15 o 
   8   6   2       88.39       88.84     17.61 o 
   9   6   2        0.29       -0.57      3.95 o 
  10   6   2      111.40       75.03     18.00 o 
 -14   7   2       43.14       51.17     14.20 o 
 -13   7   2        6.38        9.82      4.89 o 
 -12   7   2        2.48        0.57      4.25 o 
 -11   7   2       13.13       23.54      6.34 o 
 -10   7   2      110.65       85.11      9.88 o 
  -9   7   2      106.59      109.05      8.19 o 
  -8   7   2     1038.95      985.69     22.00 o 
  -7   7   2       39.33       38.75      7.87 o 
  -6   7   2      117.43      100.02     16.75 o 
  -5   7   2      810.98      847.99     23.39 o 
  -4   7   2     1447.12     1568.38     21.95 o 
  -3   7   2       77.81       70.29      4.86 o 
  -2   7   2      245.09      220.40      7.52 o 
  -1   7   2        7.36       10.50      1.81 o 
   0   7   2      947.91     1015.64     20.66 o 
   1   7   2       32.13       37.83      4.23 o 
   2   7   2      323.49      309.14     13.19 o 
   3   7   2      135.79      153.87      7.21 o 
   4   7   2        0.54        0.18      3.32 o 
   5   7   2        8.09        7.08      5.23 o 
   6   7   2      289.64      251.01     26.99 o 
   7   7   2      253.25      260.66     29.15 o 
   8   7   2       66.72       61.89     15.36 o 
   9   7   2       54.73       59.83     15.67 o 
  10   7   2       10.34       11.77      6.94 o 
 -14   8   2      149.61      138.78     22.13 o 
 -13   8   2        1.82       -6.93      5.65 o 
 -12   8   2       71.43       82.45     11.28 o 
 -11   8   2       10.75        5.29      2.92 o 
 -10   8   2       67.34       63.54      8.58 o 
  -9   8   2      588.28      626.41     37.19 o 
  -8   8   2       74.85       90.68     19.90 o 
  -7   8   2      337.48      294.02     22.01 o 
  -6   8   2      312.84      289.20     14.70 o 
  -5   8   2      343.49      375.34     32.39 o 
  -4   8   2        3.75        4.56      1.51 o 
  -3   8   2      404.49      409.71     14.26 o 
  -2   8   2      176.06      182.15      6.72 o 
  -1   8   2       30.44       34.90      3.27 o 
   0   8   2      218.34      250.72     10.52 o 
   1   8   2      172.33      156.34      8.23 o 
   2   8   2      815.17      832.36     19.26 o 
   3   8   2      556.83      590.02     28.72 o 
   4   8   2      320.71      380.54     30.81 o 
   5   8   2       13.63       14.65      6.65 o 
   6   8   2       11.14       26.70      9.53 o 
   7   8   2        1.97       -6.23      7.00 o 
   8   8   2       59.28       58.74     15.31 o 
   9   8   2        8.91        2.12      4.76 o 
 -14   9   2      150.25      149.39     22.72 o 
 -13   9   2       13.60        7.53      4.53 o 
 -12   9   2       27.80       27.54      7.34 o 
 -11   9   2      159.98      150.25     14.00 o 
 -10   9   2      497.88      508.79     35.90 o 
  -9   9   2        0.05        1.91      3.42 o 
  -8   9   2      254.19      263.68     23.13 o 
  -7   9   2       11.99       13.16      5.72 o 
  -6   9   2      196.30      183.00     11.69 o 
  -5   9   2       30.70       30.96      3.77 o 
  -4   9   2       47.83       52.63      4.90 o 
  -3   9   2      536.78      556.45     16.09 o 
  -2   9   2       53.60       44.66      3.61 o 
  -1   9   2      263.62      259.39      9.61 o 
   0   9   2      439.26      457.09     15.20 o 
   1   9   2      173.10      154.29      8.74 o 
   2   9   2       17.67       19.48      3.15 o 
   3   9   2       28.31       39.41      4.03 o 
   4   9   2      701.72      676.45     42.80 o 
   5   9   2      339.83      304.33     30.16 o 
   6   9   2       16.09       18.63      8.15 o 
   7   9   2      122.26      181.65     25.85 o 
   8   9   2        1.01       -0.48      6.52 o 
   9   9   2       61.94       82.91     19.83 o 
 -13  10   2      284.44      286.36     21.67 o 
 -12  10   2      168.34      189.75     16.79 o 
 -11  10   2       98.31       96.09     11.39 o 
 -10  10   2       31.74       29.11      9.11 o 
  -9  10   2        8.33       15.80      6.39 o 
  -8  10   2        2.12        1.49      4.14 o 
  -7  10   2      297.29      275.43     26.17 o 
  -6  10   2     1078.97     1031.11     29.70 o 
  -5  10   2        1.18       -1.31      1.59 o 
  -4  10   2        7.25       10.40      2.54 o 
  -3  10   2       91.69       87.23      5.97 o 
  -2  10   2        0.28        0.67      1.50 o 
  -1  10   2      247.45      272.01     10.42 o 
   0  10   2        0.89        0.66      1.64 o 
   1  10   2        7.37       12.85      3.04 o 
   2  10   2     1053.60     1043.03     26.74 o 
   3  10   2       50.18       42.51      4.23 o 
   4  10   2       16.25       16.79      7.07 o 
   5  10   2        0.45       -0.75      3.95 o 
   6  10   2        3.62       -1.24      4.90 o 
   7  10   2      128.56      125.23     22.03 o 
   8  10   2       19.38       15.15      9.00 o 
 -13  11   2        9.16       17.70      9.11 o 
 -12  11   2       94.62       83.36     11.10 o 
 -11  11   2        6.81        6.67      7.37 o 
 -10  11   2       47.01       28.67      8.72 o 
  -9  11   2       44.25       33.16      8.84 o 
  -8  11   2      159.02      147.15     15.53 o 
  -7  11   2      154.69      149.30     14.11 o 
  -6  11   2        4.57        2.15      2.40 o 
  -5  11   2       42.24       37.53      4.64 o 
  -4  11   2      106.48       93.16      7.24 o 
  -3  11   2        0.24        0.16      1.55 o 
  -2  11   2      110.13      117.48      7.33 o 
  -1  11   2      674.62      620.88     23.67 o 
   0  11   2       81.30       77.83      5.99 o 
   1  11   2       65.35       70.46      7.42 o 
   2  11   2       50.50       54.06      6.70 o 
   3  11   2        5.53        4.18      4.90 o 
   4  11   2       10.74        9.38      7.13 o 
   5  11   2        0.19        0.96      4.02 o 
   6  11   2       64.92       64.83     15.84 o 
   7  11   2       47.73       68.34     17.63 o 
 -12  12   2       39.98       25.66      9.72 o 
 -11  12   2      314.00      271.51     28.49 o 
 -10  12   2      322.98      306.07     28.61 o 
  -9  12   2      211.95      200.83     22.11 o 
  -8  12   2       16.64       11.45      5.62 o 
  -7  12   2        0.18       -5.50      4.28 o 
  -6  12   2        7.31        9.52      3.36 o 
  -5  12   2      154.20      130.13      8.84 o 
  -4  12   2     1854.40     1812.05     56.01 o 
  -3  12   2       31.02       25.88      3.73 o 
  -2  12   2       23.18       20.75      3.14 o 
  -1  12   2       15.68       16.81      3.21 o 
   0  12   2        0.71        5.66      2.62 o 
   1  12   2      255.05      243.33     14.32 o 
   2  12   2        0.13       -0.32      5.03 o 
   3  12   2        1.44        3.66      5.07 o 
   4  12   2       40.71       54.61     13.71 o 
   5  12   2       30.04       23.03      9.62 o 
   6  12   2       19.32       27.43     11.64 o 
 -12  13   2        0.43        8.37      6.14 o 
 -11  13   2        0.51        3.77      5.37 o 
 -10  13   2      206.06      177.67     22.12 o 
  -9  13   2       81.86       67.36     13.12 o 
  -8  13   2       14.35       27.40      8.57 o 
  -7  13   2      129.26      117.72     15.89 o 
  -6  13   2       76.64       63.90     11.38 o 
  -5  13   2       47.59       47.74      6.10 o 
  -4  13   2       57.27       60.77      6.75 o 
  -3  13   2       14.97       16.75      3.34 o 
  -2  13   2      122.28      134.63     10.12 o 
  -1  13   2       71.42       48.10      5.35 o 
   0  13   2       49.94       53.31      7.00 o 
   1  13   2       46.91       47.36     11.91 o 
   2  13   2       33.07       33.69     10.51 o 
   3  13   2        6.66       -0.86      4.57 o 
   4  13   2       13.00       16.06      8.93 o 
   5  13   2      100.36       86.12     17.89 o 
 -11  14   2        3.01        1.24      3.57 o 
 -10  14   2       22.67        5.68      5.24 o 
  -9  14   2      123.14      127.30     18.21 o 
  -8  14   2       86.77      114.25     16.75 o 
  -7  14   2        0.01        5.39      4.27 o 
  -6  14   2        0.03       -5.25      4.46 o 
  -5  14   2        1.87        1.99      2.23 o 
  -4  14   2       51.18       42.02      8.77 o 
  -3  14   2        0.16        1.14      2.34 o 
  -2  14   2       36.83       38.44      5.79 o 
  -1  14   2        8.71        9.51      3.31 o 
   0  14   2      247.77      276.70     18.63 o 
   1  14   2       18.46       23.39      5.78 o 
   2  14   2      108.43       92.68     17.14 o 
   3  14   2      152.84      180.88     25.30 o 
   4  14   2       14.04       16.69      9.01 o 
  -9  15   2       14.67       17.29      8.95 o 
  -8  15   2       48.10       54.74     14.84 o 
  -7  15   2       61.37       78.15     16.76 o 
  -6  15   2       12.71        5.87      3.48 o 
  -5  15   2       27.26       14.60      4.22 o 
  -4  15   2      264.34      272.79     15.34 o 
  -3  15   2       80.74       72.63      7.69 o 
  -2  15   2      161.27      165.53     12.12 o 
  -1  15   2        0.43       -3.90      7.20 o 
   0  15   2      239.19      221.15     19.18 o 
   1  15   2      275.72      243.44     27.39 o 
   2  15   2       10.41        3.00      5.36 o 
  -8  16   2        2.75      -11.01      7.84 o 
  -7  16   2       54.06       53.91     14.38 o 
  -6  16   2       37.83       56.56     14.98 o 
  -5  16   2        1.94        5.13      3.43 o 
  -4  16   2        3.43        3.27      3.11 o 
  -3  16   2        0.77        1.75      3.77 o 
  -2  16   2        0.00        7.91      6.30 o 
  -1  16   2      216.26      206.93     27.98 o 
   0  16   2       81.32       72.74     18.26 o 
  -1 -17   3        2.20        1.87     12.99 o 
   0 -17   3       13.82       29.48     12.18 o 
   1 -17   3        9.01        5.71      5.43 o 
   2 -17   3      104.11      128.96     21.11 o 
   3 -17   3       67.11       80.30     16.51 o 
   4 -17   3       48.70       52.40     13.52 o 
   5 -17   3      156.42      107.38     18.89 o 
   6 -17   3       90.43      113.48     19.92 o 
   7 -17   3       12.37       25.31      9.83 o 
  -3 -16   3       96.78      122.91     15.93 o 
  -2 -16   3        1.93        5.71      9.11 o 
  -1 -16   3       35.87       31.68      7.66 o 
   0 -16   3      149.33      145.62     22.35 o 
   1 -16   3       35.19       38.74     12.87 o 
   2 -16   3        1.93       -0.35      5.18 o 
   3 -16   3       40.64       54.30     14.57 o 
   4 -16   3       19.70       12.96      4.58 o 
   5 -16   3       28.63       42.42     11.53 o 
   6 -16   3       27.06       28.12     10.41 o 
   7 -16   3        1.81       -4.72      7.18 o 
   8 -16   3       89.65      103.38     19.45 o 
   9 -16   3       45.66       66.65     15.95 o 
  -5 -15   3        0.99      -14.92      9.95 o 
  -4 -15   3       48.02       44.69     13.40 o 
  -3 -15   3        0.00        3.39      8.37 o 
  -2 -15   3       41.37       51.08     10.00 o 
  -1 -15   3       52.17       60.14     10.08 o 
   0 -15   3      185.61      195.98     19.73 o 
   1 -15   3       21.85        4.40      5.85 o 
   2 -15   3       37.52       23.30      8.54 o 
   3 -15   3       24.69       18.23      9.38 o 
   4 -15   3       44.52       42.97     11.74 o 
   5 -15   3       15.33       16.67      7.59 o 
   6 -15   3       33.89       46.59     12.75 o 
   7 -15   3       37.27       43.42     12.14 o 
   8 -15   3       98.38      115.97     20.12 o 
   9 -15   3        5.37       13.23      7.70 o 
  10 -15   3       12.34       30.17     11.74 o 
  -6 -14   3       62.64       84.52     20.53 o 
  -5 -14   3        0.12        1.08      4.66 o 
  -4 -14   3       45.55       45.35     14.32 o 
  -3 -14   3       28.83       36.50     11.69 o 
  -2 -14   3       59.88       55.96     14.00 o 
  -1 -14   3      336.29      316.52     22.37 o 
   0 -14   3      108.42       96.90     12.09 o 
   1 -14   3       38.83       32.26     10.38 o 
   2 -14   3      409.59      394.39     33.17 o 
   3 -14   3        0.13        3.27      3.75 o 
   4 -14   3       52.33       38.84     10.09 o 
   5 -14   3       28.71       24.32      5.14 o 
   6 -14   3        2.75        6.30      6.00 o 
   7 -14   3        3.96       15.33      7.85 o 
   8 -14   3        0.61        2.36      4.53 o 
   9 -14   3       35.57       28.24     10.39 o 
  10 -14   3       18.65       18.99      9.33 o 
  11 -14   3        8.11       16.35      8.98 o 
  -7 -13   3       10.45       -5.93      7.68 o 
  -6 -13   3        5.00       -3.52      6.29 o 
  -5 -13   3      104.50       94.35     19.34 o 
  -4 -13   3        5.53        8.69      5.78 o 
  -3 -13   3      277.96      310.94     32.41 o 
  -2 -13   3       28.98       56.26     13.99 o 
  -1 -13   3        6.56        1.37      2.31 o 
   0 -13   3      175.70      174.99     15.67 o 
   1 -13   3      139.82      161.85     20.26 o 
   2 -13   3        9.00        0.16      4.93 o 
   3 -13   3       91.42       82.11     14.32 o 
   4 -13   3        0.71       -1.07      4.37 o 
   5 -13   3      430.57      444.63     19.09 o 
   6 -13   3      117.84      110.34     16.16 o 
   7 -13   3       18.82        9.57      7.20 o 
   8 -13   3       78.96       81.01     16.22 o 
   9 -13   3      101.60       97.61     18.27 o 
  10 -13   3        0.02       -3.76      7.12 o 
  11 -13   3      103.77      114.83     21.26 o 
  -8 -12   3       18.53       11.11      7.45 o 
  -7 -12   3        3.32        7.72      9.79 o 
  -6 -12   3        0.43        6.09      7.85 o 
  -5 -12   3        7.96        5.66      4.66 o 
  -4 -12   3        2.13        1.77      4.84 o 
  -3 -12   3       27.67       21.41      3.59 o 
  -2 -12   3       16.69       15.73      4.28 o 
  -1 -12   3      414.56      350.09     18.08 o 
   0 -12   3      183.14      197.52     15.72 o 
   1 -12   3      482.13      438.55     32.55 o 
   2 -12   3      167.37      166.91     19.95 o 
   3 -12   3     1345.68     1306.06     57.04 o 
   4 -12   3        5.40       17.65      7.50 o 
   5 -12   3     1025.13     1020.43     27.86 o 
   6 -12   3      261.60      218.40     23.62 o 
   7 -12   3      103.81      119.13     17.94 o 
   8 -12   3      196.89      178.16     22.96 o 
   9 -12   3       38.59       35.40     10.75 o 
  10 -12   3      276.79      313.96     32.80 o 
  11 -12   3        0.40        0.74      5.79 o 
  12 -12   3        5.01        7.56      4.83 o 
  -8 -11   3       86.73       99.89     20.95 o 
  -7 -11   3      129.38      135.58     23.38 o 
  -6 -11   3      250.52      250.70     30.22 o 
  -5 -11   3        0.08       -8.42      6.24 o 
  -4 -11   3        1.37       -3.17      6.15 o 
  -3 -11   3        4.06        7.84      2.79 o 
  -2 -11   3      268.55      245.00     13.83 o 
  -1 -11   3      343.86      294.12     26.37 o 
   0 -11   3        2.93        8.75      3.95 o 
   1 -11   3      372.41      353.15     19.99 o 
   2 -11   3      965.93      955.88     42.42 o 
   3 -11   3        7.48       12.68      9.34 o 
   4 -11   3     1016.59      986.55     58.85 o 
   5 -11   3       13.24       14.42      2.96 o 
   6 -11   3      608.67      562.85     37.38 o 
   7 -11   3        0.60        3.46      4.57 o 
   8 -11   3       84.91       97.20     16.97 o 
   9 -11   3       20.50       15.82      8.09 o 
  10 -11   3        7.19       15.17      8.05 o 
  11 -11   3       15.86       16.25      8.46 o 
  12 -11   3       78.25       74.43     17.74 o 
  -9 -10   3       11.38       13.09      8.91 o 
  -8 -10   3      323.06      413.85     40.76 o 
  -7 -10   3      738.59      750.76     52.62 o 
  -6 -10   3       13.83       33.01     10.94 o 
  -5 -10   3        1.89       -0.57      4.17 o 
  -4 -10   3        0.40       -2.83      5.31 o 
  -3 -10   3      500.46      484.07     16.65 o 
  -2 -10   3        0.00       -1.76      3.30 o 
  -1 -10   3       57.60       57.74      5.77 o 
   0 -10   3       21.93       15.21      3.76 o 
   1 -10   3      448.75      417.50     20.93 o 
   2 -10   3       51.91       44.83     15.62 o 
   3 -10   3      429.34      415.39     23.89 o 
   4 -10   3      295.36      315.67     14.94 o 
   5 -10   3      192.41      185.87      8.12 o 
   6 -10   3       21.66       17.15      6.30 o 
   7 -10   3        8.28        5.84      3.88 o 
   8 -10   3      145.08      144.72     19.93 o 
   9 -10   3       49.13       45.20     11.72 o 
  10 -10   3      227.55      191.10     24.73 o 
  11 -10   3       86.23       73.16     16.05 o 
  12 -10   3      195.95      212.51     28.77 o 
  13 -10   3       11.34        4.95      5.75 o 
 -10  -9   3      330.24      377.66     40.86 o 
  -9  -9   3      322.20      304.25     35.15 o 
  -8  -9   3      426.91      426.35     39.63 o 
  -7  -9   3        4.29       10.99      7.85 o 
  -6  -9   3      185.91      208.12     25.06 o 
  -5  -9   3      170.79      161.14     21.22 o 
  -4  -9   3        1.96        1.31      4.32 o 
  -3  -9   3      363.99      390.92     22.68 o 
  -2  -9   3       40.65       67.10      5.88 o 
  -1  -9   3      129.91      112.53      7.62 o 
   0  -9   3      543.20      539.85     18.64 o 
   1  -9   3       13.30        9.38      6.01 o 
   2  -9   3      232.02      246.57     22.28 o 
   3  -9   3      974.32      983.89     51.32 o 
   4  -9   3       76.80       68.58      6.73 o 
   5  -9   3      276.49      272.23     31.29 o 
   6  -9   3     1534.07     1534.65     59.90 o 
   7  -9   3      564.93      581.46     37.29 o 
   8  -9   3       40.39       33.00      9.76 o 
   9  -9   3       75.77       68.67     13.91 o 
  10  -9   3       55.58       51.13     13.22 o 
  11  -9   3        8.71        1.95      5.02 o 
  12  -9   3        1.03       15.47      8.84 o 
  13  -9   3       37.58       28.26     11.91 o 
 -10  -8   3       41.66       42.78     13.38 o 
  -9  -8   3       21.39       16.22      7.16 o 
  -8  -8   3      655.97      632.55     47.28 o 
  -7  -8   3      338.73      356.15     33.22 o 
  -6  -8   3       48.80       31.83      9.87 o 
  -5  -8   3       28.92       23.28      8.37 o 
  -4  -8   3     1096.75     1082.64     51.51 o 
  -3  -8   3     1192.58     1315.71     29.18 o 
  -2  -8   3      183.46      195.55      9.35 o 
  -1  -8   3       51.48       42.16      7.53 o 
   0  -8   3       68.01       69.49      6.34 o 
   1  -8   3       15.57       11.59      5.63 o 
   2  -8   3      648.01      764.25     25.79 o 
   3  -8   3       79.80       86.79      8.67 o 
   4  -8   3       49.85       49.99      9.71 o 
   5  -8   3      129.57      133.17     11.29 o 
   6  -8   3       46.65       45.43      7.06 o 
   7  -8   3      588.05      720.79     40.77 o 
   8  -8   3       34.03       49.97     11.16 o 
   9  -8   3      882.98      877.71     50.02 o 
  10  -8   3        6.02       14.22      7.46 o 
  11  -8   3        2.13        0.30      5.40 o 
  12  -8   3        4.09        2.31      4.16 o 
  13  -8   3       54.70       57.08     13.72 o 
 -11  -7   3       19.59       21.25     10.97 o 
 -10  -7   3        0.43       -4.13      7.09 o 
  -9  -7   3       10.45        6.78      6.57 o 
  -8  -7   3      134.70      121.86     20.20 o 
  -7  -7   3       46.81       44.03     11.70 o 
  -6  -7   3       50.47       56.45     12.19 o 
  -5  -7   3       98.70       97.25     14.99 o 
  -4  -7   3      126.87      131.54      9.04 o 
  -3  -7   3       45.00       48.65      4.03 o 
  -2  -7   3     2563.63     2867.54     59.32 o 
  -1  -7   3     3614.27     3986.63     49.22 o 
   0  -7   3       13.25        8.35      2.27 o 
   1  -7   3     1492.36     1522.05     35.52 o 
   2  -7   3      491.33      536.11     20.31 o 
   3  -7   3        0.01        0.91      1.93 o 
   4  -7   3      266.02      292.41     21.78 o 
   5  -7   3       27.39       32.56      7.98 o 
   6  -7   3        1.26        3.86      3.05 o 
   7  -7   3       20.28       23.99      8.02 o 
   8  -7   3       14.79        9.88      5.63 o 
   9  -7   3      156.39      145.18     19.88 o 
  10  -7   3        3.89        5.30      4.34 o 
  11  -7   3       25.21       33.42     10.91 o 
  12  -7   3       54.10       54.20     10.20 o 
  13  -7   3       38.81       30.61     12.03 o 
 -12  -6   3       14.64       12.51      8.53 o 
 -11  -6   3        0.35       12.72     10.41 o 
 -10  -6   3        7.45       -0.16      6.10 o 
  -9  -6   3        2.61       -2.12      5.62 o 
  -8  -6   3       77.82       75.89     15.12 o 
  -7  -6   3        8.73       10.63      6.12 o 
  -6  -6   3       47.73       49.55     11.42 o 
  -5  -6   3      347.48      349.40     27.37 o 
  -4  -6   3      299.35      283.02     26.82 o 
  -3  -6   3      168.28      229.24     34.02 o 
  -2  -6   3       39.40       47.44      4.73 o 
  -1  -6   3      265.10      232.07     10.93 o 
   1  -6   3       21.09       25.82      4.31 o 
   2  -6   3        2.97        6.58      2.27 o 
   3  -6   3      332.58      309.49     20.61 o 
   4  -6   3     1208.03     1319.22     46.22 o 
   5  -6   3      837.52      820.86     37.65 o 
   6  -6   3       74.60      109.17     16.66 o 
   7  -6   3       95.00      109.74     15.21 o 
   8  -6   3      201.36      181.95     20.81 o 
   9  -6   3       10.45       28.54      9.93 o 
  10  -6   3      320.84      318.82     30.76 o 
  11  -6   3      235.28      252.15     20.45 o 
  12  -6   3        1.73        3.50      3.87 o 
  13  -6   3        3.43        5.63      4.83 o 
 -12  -5   3      134.31      117.12     22.28 o 
 -11  -5   3       84.80      104.76     20.36 o 
 -10  -5   3        2.00        6.25      6.37 o 
  -9  -5   3      875.49      885.41     52.92 o 
  -8  -5   3      247.59      250.75     12.62 o 
  -7  -5   3      103.23       97.40      4.86 o 
  -6  -5   3        0.23        2.66      1.50 o 
  -5  -5   3       20.03       20.99      2.44 o 
  -4  -5   3      681.94      686.31     15.57 o 
  -3  -5   3     1355.44     1446.62     25.75 o 
  -2  -5   3     1974.06     2157.14     34.68 o 
  -1  -5   3      202.93      167.04      8.58 o 
   0  -5   3       46.68       53.89      8.80 o 
   1  -5   3      363.43      336.90     19.24 o 
   2  -5   3      684.52      696.83     28.95 o 
   3  -5   3       60.90       86.35     10.20 o 
   4  -5   3        0.01        0.54      3.35 o 
   5  -5   3      605.15      717.06     34.10 o 
   6  -5   3       21.00       28.52      7.22 o 
   7  -5   3       25.18       31.52      5.82 o 
   8  -5   3      181.59      167.86     10.70 o 
   9  -5   3      244.62      224.31      9.72 o 
  10  -5   3        2.83        1.87      1.97 o 
  11  -5   3      165.97      190.72     19.35 o 
  12  -5   3       17.45       14.74      5.38 o 
  13  -5   3        1.66       -2.87      7.24 o 
 -13  -4   3        3.02       49.99     17.74 o 
 -12  -4   3        1.84        1.29      5.23 o 
 -11  -4   3        0.03        3.74      5.76 o 
 -10  -4   3      195.64      196.23     10.66 o 
  -9  -4   3       90.75      110.20     22.13 o 
  -8  -4   3       65.71       69.37      5.78 o 
  -7  -4   3       57.84       51.75      4.75 o 
  -6  -4   3      413.70      410.24     13.13 o 
  -5  -4   3      199.96      180.41      8.10 o 
  -4  -4   3      256.38      252.95      7.10 o 
  -3  -4   3     1322.66     1277.25     18.18 o 
  -2  -4   3      774.52      728.20     13.24 o 
  -1  -4   3       53.58       80.21      5.76 o 
   0  -4   3     2053.24     1806.48     25.57 o 
   1  -4   3      354.95      370.28     18.88 o 
   2  -4   3     1159.42     1163.52     36.55 o 
   3  -4   3      307.38      268.57     17.46 o 
   4  -4   3      572.25      601.54     28.59 o 
   5  -4   3     1352.84     1421.78     48.89 o 
   6  -4   3        4.67       10.11      5.10 o 
   7  -4   3      395.56      418.80     31.66 o 
   8  -4   3       24.58       27.74      3.94 o 
   9  -4   3      267.76      233.68     24.69 o 
  10  -4   3       17.61       12.13     18.02 o 
  11  -4   3       27.23       23.33      4.01 o 
  12  -4   3       79.91       93.67     19.50 o 
  13  -4   3        4.45        0.31      5.40 o 
 -13  -3   3       30.31       31.27     12.69 o 
 -12  -3   3        2.52       -0.72      4.51 o 
 -11  -3   3       85.96       93.46      8.71 o 
 -10  -3   3       21.33       16.14      3.67 o 
  -9  -3   3        1.44       -3.83      3.28 o 
  -8  -3   3      313.09      305.51     17.51 o 
  -7  -3   3       46.70       33.71      3.77 o 
  -6  -3   3        7.61       10.11      2.45 o 
  -5  -3   3      662.37      703.08     18.02 o 
  -4  -3   3      214.48      222.23      6.96 o 
  -3  -3   3      199.64      218.03      6.67 o 
  -2  -3   3        8.62       16.86      5.45 o 
  -1  -3   3      311.50      256.82      7.61 o 
   0  -3   3     4312.17     4293.74     52.66 o 
   1  -3   3     1559.91     1575.00     39.67 o 
   2  -3   3      708.92      695.79     25.88 o 
   3  -3   3       14.14       40.53      7.15 o 
   4  -3   3      142.97      159.49      6.92 o 
   5  -3   3       35.00       39.33      3.91 o 
   6  -3   3      501.13      663.16     34.64 o 
   7  -3   3      211.74      244.88     15.84 o 
   8  -3   3        6.98       19.38      7.21 o 
   9  -3   3       73.32       80.66     10.47 o 
  10  -3   3      575.41      568.46     43.66 o 
  11  -3   3       19.45        7.19      4.92 o 
  12  -3   3        8.26       33.63     12.66 o 
  13  -3   3        3.64       11.89      9.22 o 
 -13  -2   3      141.35      148.08     25.19 o 
 -12  -2   3       26.08       19.86     10.24 o 
 -11  -2   3        0.07       -0.86      2.04 o 
 -10  -2   3      357.56      361.53     17.86 o 
  -9  -2   3      873.81      861.36     27.00 o 
  -8  -2   3      133.88      126.09      8.28 o 
  -7  -2   3      148.53      155.88      8.59 o 
  -6  -2   3     1323.64     1352.18     40.20 o 
  -5  -2   3      515.65      537.95     15.35 o 
  -4  -2   3     2788.08     2862.52     29.44 o 
  -3  -2   3     2219.31     2242.29     26.45 o 
  -2  -2   3       61.74       70.23      3.69 o 
  -1  -2   3    12049.92    11461.29     92.02 o 
   0  -2   3     4755.12     4379.05     51.54 o 
   1  -2   3     2016.08     1883.57     52.14 o 
   2  -2   3       70.83       62.27      4.73 o 
   3  -2   3       75.40       60.50      3.75 o 
   4  -2   3      666.83      658.29     24.45 o 
   5  -2   3       68.74       73.07     10.36 o 
   6  -2   3      458.78      423.49     27.17 o 
   7  -2   3       72.48       75.11      7.23 o 
   8  -2   3      523.37      528.37     25.25 o 
   9  -2   3      298.47      303.86     20.33 o 
  10  -2   3      973.74      941.91     55.33 o 
  11  -2   3      296.82      330.38     34.10 o 
  12  -2   3      257.12      257.98     31.54 o 
  13  -2   3      403.05      430.36     43.79 o 
 -14  -1   3       35.69       71.40     18.75 o 
 -13  -1   3      180.64      185.27     26.55 o 
 -12  -1   3       13.93        8.55      3.32 o 
 -11  -1   3        9.11        6.51      4.16 o 
 -10  -1   3        5.88        3.90      3.36 o 
  -9  -1   3       40.62       27.85     13.44 o 
  -8  -1   3     1040.09     1019.96     22.03 o 
  -7  -1   3      134.53      158.64      8.74 o 
  -6  -1   3       22.09       13.60      4.15 o 
  -5  -1   3        0.11        1.80      1.34 o 
  -4  -1   3     2747.77     2647.49     33.21 o 
  -3  -1   3     2868.00     2734.17     26.92 o 
  -2  -1   3     9100.09     8434.68     96.55 o 
  -1  -1   3     3722.98     3453.13     37.20 o 
   0  -1   3     1633.94     1479.25     18.47 o 
   1  -1   3       92.78       79.51      3.40 o 
   2  -1   3      163.52      154.00      5.17 o 
   3  -1   3     1332.34     1291.81     18.06 o 
   4  -1   3       31.38       35.58      3.67 o 
   5  -1   3      478.43      517.53     15.32 o 
   6  -1   3      237.04      227.58     11.69 o 
   7  -1   3      217.58      196.99      9.59 o 
   8  -1   3      641.27      607.92     51.32 o 
   9  -1   3        0.46        1.13      3.49 o 
  10  -1   3      124.96      114.43     11.54 o 
  11  -1   3       95.33       83.93     17.40 o 
  12  -1   3       15.24        6.22      6.64 o 
 -14   0   3        4.08        0.86      5.71 o 
 -13   0   3       12.04        9.85      4.58 o 
 -12   0   3        3.98       19.85      5.40 o 
 -11   0   3       97.96       98.49     12.65 o 
 -10   0   3      241.33      233.02     19.64 o 
  -9   0   3        0.28      123.97     10.85 o 
  -8   0   3      222.55      205.99     10.81 o 
  -7   0   3      293.70      269.86     13.68 o 
  -6   0   3      359.42      371.64     33.99 o 
  -5   0   3      482.34      523.94     12.14 o 
  -4   0   3       45.08       59.54      4.08 o 
  -3   0   3     2957.27     2887.02     46.28 o 
  -2   0   3      662.55      617.65     14.37 o 
  -1   0   3    12021.18    11368.24    152.80 o 
   0   0   3     8441.82     7983.13     65.49 o 
   1   0   3     4331.28     3954.57     36.21 o 
   2   0   3      479.70      473.21      8.45 o 
   3   0   3     4826.39     4973.46     51.67 o 
   4   0   3        2.68        3.23      1.34 o 
   5   0   3      250.31      275.52      9.80 o 
   6   0   3       15.49       22.36      3.29 o 
   7   0   3      377.47      388.00     20.62 o 
   8   0   3        2.67        2.07      4.41 o 
   9   0   3       66.54       77.88     15.05 o 
  10   0   3       33.34       29.11      6.25 o 
  11   0   3       29.69       23.15     10.12 o 
  12   0   3        6.77       20.20     10.06 o 
 -14   1   3      138.65       98.80     20.28 o 
 -13   1   3        2.41        5.02      3.50 o 
 -12   1   3        0.57       -0.07      3.23 o 
 -11   1   3       27.55       29.94      6.17 o 
 -10   1   3      840.19      838.26     36.08 o 
  -9   1   3        9.91       10.10      3.42 o 
  -8   1   3      328.58      314.73     13.47 o 
  -7   1   3      364.98      390.14     23.72 o 
  -6   1   3      910.06      917.15     52.56 o 
  -5   1   3       54.48       40.73      3.80 o 
  -4   1   3     4501.99     4437.75     39.54 o 
  -3   1   3      511.02      571.88      9.36 o 
  -2   1   3     8500.33     7992.07    121.01 o 
  -1   1   3      113.41      113.51      6.01 o 
   0   1   3      276.57      291.44      5.40 o 
   1   1   3     2240.27     2183.74     21.45 o 
   2   1   3       15.30        4.85      1.55 o 
   3   1   3      996.43      996.06     16.36 o 
   4   1   3        6.19        4.49      1.67 o 
   5   1   3     1455.09     1583.38     34.19 o 
   6   1   3       14.12        9.98      3.78 o 
   7   1   3      230.22      226.15     13.72 o 
   8   1   3       25.55        3.36     11.85 o 
   9   1   3      538.64      498.13     43.81 o 
  10   1   3      201.31      204.00     26.73 o 
  11   1   3       28.20       33.46     11.66 o 
  12   1   3      202.06      179.73     27.78 o 
 -14   2   3        3.15        3.83      4.45 o 
 -13   2   3       93.03      103.02     11.96 o 
 -12   2   3      546.93      535.53     26.39 o 
 -11   2   3      967.46      990.97     34.76 o 
 -10   2   3      178.00      183.20     13.90 o 
  -9   2   3      465.60      464.56     20.92 o 
  -8   2   3       12.10       10.11      2.91 o 
  -7   2   3      132.73      133.48      9.70 o 
  -6   2   3      403.97      334.93     38.34 o 
  -5   2   3      742.26      771.44     16.68 o 
  -4   2   3      475.35      526.70     16.34 o 
  -3   2   3     6004.30     5790.84     51.09 o 
  -2   2   3      607.77      513.94      9.10 o 
  -1   2   3     1259.89     1217.01     23.01 o 
   0   2   3    11114.89    10600.71     73.57 o 
   1   2   3      179.47      195.66      5.57 o 
   2   2   3     1141.02     1123.43     15.69 o 
   3   2   3      255.81      257.13      7.46 o 
   4   2   3      511.06      538.59     15.78 o 
   5   2   3      421.58      402.40     19.76 o 
   6   2   3        4.28        5.01      2.24 o 
   7   2   3      164.20      152.39     10.96 o 
   8   2   3        0.10        1.71      4.75 o 
   9   2   3      327.60       41.76    175.32 o 
  10   2   3       55.14       49.03     14.53 o 
  11   2   3        7.57       48.44     15.10 o 
 -14   3   3        9.55       16.48      5.41 o 
 -13   3   3       45.39       60.18      9.50 o 
 -12   3   3       69.57       82.93     10.71 o 
 -11   3   3     1326.92     1303.61     40.67 o 
 -10   3   3     1372.25     1372.97     39.77 o 
  -9   3   3       14.90        5.23      4.87 o 
  -8   3   3       16.42       13.82      3.70 o 
  -7   3   3      195.57      199.20     11.94 o 
  -6   3   3        0.82      103.12     10.39 o 
  -5   3   3       73.75       62.28      3.89 o 
  -4   3   3      862.36      912.41     13.74 o 
  -3   3   3       12.09        9.11      1.32 o 
  -2   3   3      278.16      288.16      8.94 o 
  -1   3   3      392.79      397.68      7.09 o 
   0   3   3      442.69      397.52      8.17 o 
   1   3   3     1444.38     1464.22     16.28 o 
   2   3   3     1478.98     1517.15     19.24 o 
   3   3   3     4021.01     4422.03     40.72 o 
   4   3   3      546.10      604.71     15.08 o 
   5   3   3      388.09      405.27     12.95 o 
   6   3   3      322.30      390.04     18.33 o 
   7   3   3      322.95      346.90     33.05 o 
   8   3   3       24.87       12.12      5.42 o 
   9   3   3        2.69        5.85      5.60 o 
  10   3   3        5.66        7.12      5.72 o 
  11   3   3       45.93       45.24     14.19 o 
 -14   4   3       26.02       26.91      7.66 o 
 -13   4   3      127.58      119.07     23.73 o 
 -12   4   3        5.08        0.73      3.48 o 
 -11   4   3        6.45        7.62      5.21 o 
 -10   4   3       23.10       23.28      8.23 o 
  -9   4   3      392.19      391.82     24.77 o 
  -8   4   3      612.17      582.13     22.20 o 
  -7   4   3       82.51       68.87      5.73 o 
  -6   4   3      172.50      197.67      8.64 o 
  -5   4   3      751.81      747.91     19.77 o 
  -4   4   3      252.67      272.67      7.58 o 
  -3   4   3      164.43      135.60      3.86 o 
  -2   4   3      921.19      865.06     11.62 o 
  -1   4   3     1595.67     1731.91     18.87 o 
   0   4   3      325.42      339.64      8.14 o 
   1   4   3      953.41      876.37     18.31 o 
   2   4   3     1349.27     1478.75     17.95 o 
   3   4   3     1457.03     1540.16     18.89 o 
   4   4   3       72.84       81.50      5.25 o 
   5   4   3       64.95       55.82      5.92 o 
   6   4   3      344.71      343.26     11.78 o 
   7   4   3     1199.34     1144.20     26.05 o 
   8   4   3       39.97       45.89     12.50 o 
   9   4   3       47.90       57.14     13.79 o 
  10   4   3       55.49       59.34     16.63 o 
  11   4   3      291.01      310.39     36.38 o 
 -14   5   3       21.85       21.35      6.14 o 
 -13   5   3       45.33       33.48      7.55 o 
 -12   5   3        1.40       -0.35      3.09 o 
 -11   5   3       20.87       22.35      7.85 o 
 -10   5   3      461.66      493.55     32.52 o 
  -9   5   3      447.99      447.50     17.28 o 
  -8   5   3       91.50       85.30      8.34 o 
  -7   5   3        9.19        5.67      2.29 o 
  -6   5   3      150.94      193.32      8.50 o 
  -5   5   3      777.92      911.31     17.87 o 
  -4   5   3        0.10        1.47      1.16 o 
  -3   5   3      499.10      500.08      8.47 o 
  -2   5   3      164.53      230.97      5.46 o 
  -1   5   3      862.80      829.90     11.88 o 
   0   5   3       22.11       15.84      2.27 o 
   1   5   3        4.58       14.60      2.30 o 
   2   5   3     2892.38     3080.14     34.24 o 
   3   5   3      331.93      326.33      8.05 o 
   4   5   3      257.12      278.56     11.42 o 
   5   5   3      313.16      276.60      9.47 o 
   6   5   3      360.88      382.80     31.74 o 
   7   5   3      132.82      140.18     20.61 o 
   8   5   3       12.18       -3.70      5.74 o 
   9   5   3       10.37       24.67     13.24 o 
  10   5   3       54.81       81.14     18.59 o 
 -14   6   3       98.27       87.79     12.20 o 
 -13   6   3       40.32       51.13     10.88 o 
 -12   6   3       40.20       31.96      9.69 o 
 -11   6   3      152.36      128.18     17.67 o 
 -10   6   3        0.69        2.85      2.43 o 
  -9   6   3      116.86      112.57      6.82 o 
  -8   6   3        2.83        1.67      1.74 o 
  -7   6   3      625.73      620.06     16.72 o 
  -6   6   3       24.82       32.94      3.60 o 
  -5   6   3      130.43      131.45      6.68 o 
  -4   6   3     1648.88     1759.61     21.97 o 
  -3   6   3     3796.81     3964.15     37.70 o 
  -2   6   3     1857.98     2020.52     21.04 o 
  -1   6   3       11.66        9.42      1.42 o 
   0   6   3      708.06      749.19     16.69 o 
   1   6   3       39.14       55.95      4.57 o 
   2   6   3      433.35      486.23     13.94 o 
   3   6   3      229.87      238.06      8.58 o 
   4   6   3        6.98        8.18      2.65 o 
   5   6   3      130.52      117.99     11.61 o 
   6   6   3       55.32       64.94     13.87 o 
   7   6   3       57.51       64.19     14.37 o 
   8   6   3       91.99       91.13     18.02 o 
   9   6   3       33.90       70.94     17.44 o 
  10   6   3        0.12        7.11      5.14 o 
 -14   7   3        0.06       -1.64      8.72 o 
 -13   7   3        1.45        1.26      2.83 o 
 -12   7   3      201.87      187.09     22.34 o 
 -11   7   3      190.43      194.95     15.37 o 
 -10   7   3       29.03       28.27      7.36 o 
  -9   7   3       40.62       51.74      4.58 o 
  -8   7   3        6.83       10.34      2.97 o 
  -7   7   3      328.95      356.19     12.71 o 
  -6   7   3      141.82      102.87     84.59 o 
  -5   7   3       66.37       71.25      4.91 o 
  -4   7   3      912.89      933.35     14.58 o 
  -3   7   3     3470.25     3589.90     37.12 o 
  -2   7   3        6.73        5.19      1.25 o 
  -1   7   3        0.20        2.07      0.99 o 
   0   7   3      270.96      261.04     10.53 o 
   1   7   3      540.47      512.92     14.93 o 
   2   7   3      100.74       86.83      6.35 o 
   3   7   3       38.55       43.84      4.32 o 
   4   7   3       59.05       62.90      8.69 o 
   5   7   3       87.59       93.00     15.64 o 
   6   7   3       12.10       -3.99      6.81 o 
   7   7   3      208.92      227.68     27.62 o 
   8   7   3       76.76       80.65     17.61 o 
   9   7   3        0.80        4.60      5.22 o 
 -14   8   3      169.19      187.45     18.12 o 
 -13   8   3       20.32       11.42      4.50 o 
 -12   8   3       45.81       48.02      8.39 o 
 -11   8   3        4.16        4.02      3.31 o 
 -10   8   3      215.23      217.17     15.49 o 
  -9   8   3       75.92       65.61      8.25 o 
  -8   8   3      378.00      412.83     19.39 o 
  -7   8   3      558.00      568.57     29.88 o 
  -6   8   3       71.41       80.38      7.11 o 
  -5   8   3       22.69       18.90      3.03 o 
  -4   8   3      131.01      121.02      6.03 o 
  -3   8   3      275.53      305.07      9.55 o 
  -2   8   3        7.12        6.43      1.50 o 
  -1   8   3       23.64       30.91      2.88 o 
   0   8   3      209.61      186.99      9.19 o 
   1   8   3      432.78      404.20     13.81 o 
   2   8   3      199.81      160.26      8.58 o 
   3   8   3      103.20      117.00     15.94 o 
   4   8   3        5.47        7.06      3.02 o 
   5   8   3       11.00        8.53      4.14 o 
   6   8   3       16.16       24.18      9.60 o 
   7   8   3        1.36        5.92      6.50 o 
   8   8   3        0.26       -6.72      6.78 o 
   9   8   3        0.77        0.82      7.45 o 
 -13   9   3      877.77      954.22     39.73 o 
 -12   9   3      434.13      439.61     24.76 o 
 -11   9   3        1.86        4.75      3.17 o 
 -10   9   3       40.38       37.60      6.45 o 
  -9   9   3      781.54      815.22     41.84 o 
  -8   9   3      572.84      543.67     22.79 o 
  -7   9   3       23.25       22.74      4.20 o 
  -6   9   3       79.08       98.66      6.73 o 
  -5   9   3      558.96      551.60     16.13 o 
  -4   9   3      156.80      135.39      6.79 o 
  -3   9   3      118.79      128.96      7.85 o 
  -2   9   3      503.12      524.82     12.24 o 
  -1   9   3       47.82       53.61      4.03 o 
   0   9   3      138.50      142.99      8.47 o 
   1   9   3      911.75      844.51     21.36 o 
   2   9   3      758.32      725.34     21.64 o 
   3   9   3       41.88       41.01      4.90 o 
   4   9   3       42.14       39.81     10.81 o 
   5   9   3        3.37        6.69      4.48 o 
   6   9   3        0.00        3.85      3.94 o 
   7   9   3       23.02       24.82      9.50 o 
   8   9   3        6.54        0.90      9.48 o 
 -13  10   3        0.03       -1.69      6.25 o 
 -12  10   3      439.39      462.98     40.32 o 
 -11  10   3       33.28       43.40      7.55 o 
 -10  10   3       57.42       71.36     13.13 o 
  -9  10   3        7.50        1.54      3.92 o 
  -8  10   3       13.77        6.98      2.84 o 
  -7  10   3      243.47      225.90     34.73 o 
  -6  10   3       48.13       56.52      6.32 o 
  -5  10   3       96.07      101.78      9.49 o 
  -4  10   3      562.27      522.23     15.70 o 
  -3  10   3        6.50        6.79      1.94 o 
  -2  10   3        6.50        6.14      1.67 o 
  -1  10   3       27.81       21.18      2.83 o 
   0  10   3       56.31       43.99      5.04 o 
   1  10   3      156.07      143.94      9.02 o 
   2  10   3      390.11      390.74     19.56 o 
   3  10   3      271.69      273.86     11.99 o 
   4  10   3       36.88       42.76     11.66 o 
   5  10   3       71.59       55.85     13.54 o 
   6  10   3       17.16       25.47     10.57 o 
   7  10   3      136.42      165.94     25.77 o 
 -13  11   3       18.91        6.98      4.09 o 
 -12  11   3        0.17       -4.48      4.28 o 
 -11  11   3      224.57      224.27     16.64 o 
 -10  11   3        8.56       16.73      7.22 o 
  -9  11   3       34.38       57.99     11.35 o 
  -8  11   3      158.80      145.83     12.21 o 
  -7  11   3       77.72       69.29      8.20 o 
  -6  11   3        0.12       -0.29      2.01 o 
  -5  11   3       13.71       17.54      2.85 o 
  -4  11   3        5.95        6.13      2.00 o 
  -3  11   3        2.25        4.26      2.56 o 
  -2  11   3      136.25      111.09      6.93 o 
  -1  11   3       33.35       38.43      3.87 o 
   0  11   3       29.91       25.44      5.29 o 
   1  11   3       96.92      117.12      9.90 o 
   2  11   3      106.03      100.82      8.69 o 
   3  11   3       79.61       86.85     16.11 o 
   4  11   3        0.01       -4.57      7.41 o 
   5  11   3        0.22       -4.43      5.55 o 
   6  11   3       79.21       66.24     16.66 o 
 -12  12   3       27.37       43.96     12.08 o 
 -11  12   3       12.75        6.36      4.36 o 
 -10  12   3       39.52       57.23      9.38 o 
  -9  12   3        1.36        1.54      3.09 o 
  -8  12   3        6.00        6.43      3.32 o 
  -7  12   3      149.77      142.79     12.85 o 
  -6  12   3      202.47      235.03     15.71 o 
  -5  12   3      158.34      129.44      9.40 o 
  -4  12   3      160.05      148.17      8.35 o 
  -3  12   3       74.75       97.31     11.27 o 
  -2  12   3        7.93        7.74      2.39 o 
  -1  12   3       76.51       82.77      5.84 o 
   0  12   3      155.53      167.09      9.45 o 
   1  12   3        0.08       -5.66      6.52 o 
   2  12   3        0.94        2.11      3.31 o 
   3  12   3       30.89       25.81      9.45 o 
   4  12   3       29.98       32.49     11.39 o 
   5  12   3      153.98      155.13     23.96 o 
 -11  13   3       42.32       41.71     11.16 o 
 -10  13   3       55.52       56.47      9.43 o 
  -9  13   3       65.19       64.98      9.87 o 
  -8  13   3        8.00        4.09      3.32 o 
  -7  13   3       51.46       31.62      7.79 o 
  -6  13   3       10.20        6.05      2.75 o 
  -5  13   3      161.63      146.67     10.42 o 
  -4  13   3      119.54      121.53      9.37 o 
  -3  13   3        0.01       -0.50      2.39 o 
  -2  13   3        2.97       -0.96      2.14 o 
  -1  13   3       44.38       40.00      6.40 o 
   0  13   3       26.83       21.74      3.57 o 
   1  13   3       12.95        4.60      2.76 o 
   2  13   3       52.56       59.44     13.52 o 
   3  13   3       66.72       61.04     14.18 o 
   4  13   3       24.66       18.26      9.17 o 
 -10  14   3       38.57       17.96      9.20 o 
  -9  14   3        0.23        3.67      5.11 o 
  -8  14   3        4.93        9.40      6.74 o 
  -7  14   3      117.55      102.65     11.40 o 
  -6  14   3      197.10      175.16     14.53 o 
  -5  14   3      219.47      219.07     13.91 o 
  -4  14   3       70.82       64.53      7.12 o 
  -3  14   3       24.49       31.08      5.19 o 
  -2  14   3       68.87       72.62     11.85 o 
  -1  14   3       15.55       18.46      3.61 o 
   0  14   3       38.25       44.52      8.92 o 
   1  14   3      107.22       99.47     12.89 o 
   2  14   3       13.63        4.65      5.18 o 
   3  14   3        1.92        6.64      5.84 o 
  -8  15   3      133.05      131.27     22.74 o 
  -7  15   3      245.57      299.57     33.16 o 
  -6  15   3        8.99        3.32      4.48 o 
  -5  15   3        5.22        4.30      3.00 o 
  -4  15   3        0.02       -3.70      3.96 o 
  -3  15   3        2.41        7.19      8.56 o 
  -2  15   3      200.64      226.36     18.21 o 
  -1  15   3      175.51      261.87     31.17 o 
   0  15   3        0.00       -3.57      5.23 o 
   1  15   3       16.96       26.76     10.93 o 
  -7  16   3        9.04       13.25      9.10 o 
  -6  16   3      142.60      165.36     24.63 o 
  -5  16   3      110.35      101.40     12.95 o 
  -4  16   3       14.74       14.85      5.85 o 
  -3  16   3       18.76        9.65      5.17 o 
  -2  16   3       18.87       15.06      9.38 o 
  -1 -17   4       49.96       94.67     19.96 o 
   0 -17   4        9.95        8.94      6.62 o 
   1 -17   4        2.58        0.70      5.62 o 
   2 -17   4       86.69       81.98     17.45 o 
   3 -17   4        3.24       -2.05      5.04 o 
   4 -17   4       79.98       81.80     16.81 o 
   5 -17   4       43.11       35.56     11.49 o 
   6 -17   4        0.05       -1.25      4.58 o 
   7 -17   4       19.50       23.49     10.76 o 
  -3 -16   4      124.49      111.87     17.33 o 
  -2 -16   4      117.68      138.95     16.63 o 
  -1 -16   4        4.15        7.87      4.31 o 
   0 -16   4      202.56      248.20     29.91 o 
   1 -16   4        4.61       -1.54      6.63 o 
   2 -16   4        8.34        0.64      6.28 o 
   3 -16   4       24.53       25.11     10.74 o 
   4 -16   4      164.39      185.61     24.74 o 
   5 -16   4      173.79      185.01     25.08 o 
   6 -16   4      285.21      317.18     32.94 o 
   7 -16   4       13.38       13.49      8.01 o 
   8 -16   4       57.05       37.62     12.95 o 
  -5 -15   4        0.80        4.68      6.07 o 
  -4 -15   4        0.14      -11.47      7.87 o 
  -3 -15   4      105.15      102.54     19.91 o 
  -2 -15   4       44.35       20.55      6.16 o 
  -1 -15   4       13.96       19.24      6.31 o 
   0 -15   4        0.17        6.08      5.73 o 
   1 -15   4       77.90       78.25     15.91 o 
   2 -15   4      359.15      356.03     33.00 o 
   3 -15   4       12.04       29.03     10.49 o 
   4 -15   4        5.54        0.50      4.36 o 
   5 -15   4        3.18        3.99      4.92 o 
   6 -15   4        9.53        1.28      4.43 o 
   7 -15   4       22.67       36.59     11.36 o 
   8 -15   4      122.16      127.93     21.29 o 
   9 -15   4        1.42        9.07      6.98 o 
  10 -15   4        4.95        9.37      7.22 o 
  -6 -14   4      106.59      136.97     24.47 o 
  -5 -14   4        0.46      -12.29      8.36 o 
  -4 -14   4        5.28        1.26      6.72 o 
  -3 -14   4        2.57       -2.80      4.86 o 
  -2 -14   4       49.19       42.22     18.61 o 
  -1 -14   4       19.43       28.34      7.89 o 
   0 -14   4        0.06       -1.88      4.58 o 
   1 -14   4       83.75      106.52     18.00 o 
   2 -14   4        0.92        4.90      6.41 o 
   3 -14   4      425.32      493.05     37.51 o 
   4 -14   4        0.62        3.61      4.14 o 
   5 -14   4       31.57       21.14      4.41 o 
   6 -14   4       13.74       16.00      7.28 o 
   7 -14   4      123.37      142.99     21.58 o 
   8 -14   4       52.20       39.05     11.75 o 
   9 -14   4      108.23      113.09     20.30 o 
  10 -14   4       92.12      142.06     23.51 o 
  -7 -13   4      124.81      156.81     26.67 o 
  -6 -13   4        8.32        7.70      7.95 o 
  -5 -13   4       42.63       37.81     12.61 o 
  -4 -13   4      116.43      111.73     19.89 o 
  -3 -13   4       85.85       91.51     17.99 o 
  -2 -13   4       91.18       72.52     15.99 o 
  -1 -13   4        6.69        4.29      3.29 o 
   0 -13   4       30.56       20.75      4.36 o 
   1 -13   4       34.29       48.11     11.87 o 
   2 -13   4        7.75        7.04      4.94 o 
   3 -13   4      215.42      189.10     22.47 o 
   4 -13   4        0.02       -0.02      4.73 o 
   5 -13   4        2.60        0.17      2.30 o 
   6 -13   4       25.79        2.46      5.07 o 
   7 -13   4       17.52       15.75      7.72 o 
   8 -13   4       17.79        3.94      5.23 o 
   9 -13   4       16.23       11.02      6.01 o 
  10 -13   4       37.07       43.66     13.90 o 
  11 -13   4        6.43       -0.62      6.06 o 
  -8 -12   4      192.59      195.16     29.39 o 
  -7 -12   4       12.47       -1.13      6.13 o 
  -6 -12   4       25.95       11.61      7.74 o 
  -5 -12   4       68.53       66.03     16.08 o 
  -4 -12   4       42.57       35.89     11.14 o 
  -3 -12   4      160.97      150.15     21.63 o 
  -2 -12   4        9.19        8.25      3.45 o 
  -1 -12   4      187.30      167.95     11.07 o 
   0 -12   4       22.06       26.26      4.48 o 
   1 -12   4        1.82        3.99      4.59 o 
   2 -12   4      765.10      811.09     45.15 o 
   3 -12   4      880.89      818.31     45.47 o 
   4 -12   4     1404.19     1317.39     58.53 o 
   5 -12   4       93.34       99.63      7.77 o 
   6 -12   4       39.70       54.22     12.49 o 
   7 -12   4       81.28       85.36     16.06 o 
   8 -12   4       80.11      105.18     18.01 o 
   9 -12   4       28.96       18.24      8.63 o 
  10 -12   4        0.79        8.61      6.45 o 
  11 -12   4        3.04        0.32      7.09 o 
  -9 -11   4      407.14      466.55     46.55 o 
  -8 -11   4        0.00        8.29      7.54 o 
  -7 -11   4        1.09       -1.50      5.59 o 
  -6 -11   4        0.36      -13.05      8.70 o 
  -5 -11   4      151.37      132.59     21.39 o 
  -4 -11   4      258.83      240.21      9.97 o 
  -3 -11   4      431.28      412.06     17.19 o 
  -2 -11   4      352.05      324.27     16.68 o 
  -1 -11   4      429.42      407.25     19.22 o 
   0 -11   4      149.10      143.13      9.79 o 
   1 -11   4      224.27      241.88     23.50 o 
   2 -11   4      249.67      266.28     24.83 o 
   3 -11   4       10.62       25.87      8.78 o 
   4 -11   4       14.44       17.28      6.88 o 
   5 -11   4      400.74      402.36     19.46 o 
   6 -11   4       35.69       29.64      9.01 o 
   7 -11   4       55.60       53.20     11.82 o 
   8 -11   4       28.66       29.65     10.13 o 
   9 -11   4       28.09       22.10      9.68 o 
  10 -11   4       19.72       13.86      8.75 o 
  11 -11   4       55.20       68.29     16.00 o 
  12 -11   4        6.04       18.10      9.39 o 
  -9 -10   4      629.23      658.94     53.20 o 
  -8 -10   4     1102.18     1262.45     71.39 o 
  -7 -10   4      197.93      188.89     26.27 o 
  -6 -10   4      133.52      105.82     19.21 o 
  -5 -10   4       52.97       40.41     11.59 o 
  -4 -10   4       71.42       64.99      7.35 o 
  -3 -10   4      361.20      398.23     16.29 o 
  -2 -10   4      184.54      174.28     11.78 o 
  -1 -10   4        7.83        8.50      4.35 o 
   0 -10   4      175.12      186.36      9.49 o 
   1 -10   4      415.22      454.69     22.22 o 
   2 -10   4       74.74       70.98      9.46 o 
   3 -10   4      411.24      377.07     20.41 o 
   4 -10   4      428.99      416.77     21.63 o 
   5 -10   4     1441.11     1405.88     25.01 o 
   6 -10   4       30.28       24.29      8.14 o 
   7 -10   4      176.40      194.41     22.51 o 
   8 -10   4       63.54       75.87     14.95 o 
   9 -10   4      266.60      229.31     26.62 o 
  10 -10   4        4.68        7.09      6.83 o 
  11 -10   4        9.30       17.63      8.06 o 
  12 -10   4        4.08       28.29     11.48 o 
 -10  -9   4      177.03      189.71     28.62 o 
  -9  -9   4      106.91      108.94     20.65 o 
  -8  -9   4      446.77      433.88     40.27 o 
  -7  -9   4      690.79      774.79     51.34 o 
  -6  -9   4       49.19       33.03     10.76 o 
  -5  -9   4       27.58       36.96     10.88 o 
  -4  -9   4      118.43      113.29      9.88 o 
  -3  -9   4      232.40      299.53     13.59 o 
  -2  -9   4        1.84        4.54      3.91 o 
  -1  -9   4        9.63       10.88      2.94 o 
   0  -9   4       76.99       81.62      6.06 o 
   1  -9   4        0.01       -0.65      2.90 o 
   2  -9   4      138.87      151.42     19.97 o 
   3  -9   4      375.55      400.71     46.91 o 
   4  -9   4      261.37      267.17     13.61 o 
   5  -9   4      119.85      146.48     17.77 o 
   6  -9   4      663.76      677.33     39.67 o 
   7  -9   4      327.96      363.73     30.16 o 
   8  -9   4        0.85        2.51      4.84 o 
   9  -9   4       86.21       95.73     17.38 o 
  10  -9   4      205.38      205.75     25.94 o 
  11  -9   4      229.96      231.17     28.86 o 
  12  -9   4      110.86      143.06     23.66 o 
  13  -9   4        0.00      -11.22      8.52 o 
 -11  -8   4       53.94       61.00     16.50 o 
 -10  -8   4       60.08       60.32     15.88 o 
  -9  -8   4       52.19       59.54     15.49 o 
  -8  -8   4      260.49      278.32     30.99 o 
  -7  -8   4      121.55      137.95     20.88 o 
  -6  -8   4       17.23       10.15      7.67 o 
  -5  -8   4        6.12        3.73      4.19 o 
  -4  -8   4      177.98      195.77      9.37 o 
  -3  -8   4       96.96      107.37      6.89 o 
  -2  -8   4      342.81      418.74     14.49 o 
  -1  -8   4      578.16      621.02     18.00 o 
   0  -8   4      158.86      274.92     21.59 o 
   1  -8   4       46.22       46.59      6.47 o 
   2  -8   4      221.26      250.52     14.94 o 
   3  -8   4        6.17       -0.92      2.24 o 
   4  -8   4       15.07       32.57      6.06 o 
   5  -8   4      106.56      102.85     10.18 o 
   6  -8   4      200.26      202.67     20.79 o 
   7  -8   4        0.40        2.12      4.48 o 
   8  -8   4      399.80      397.14     32.24 o 
   9  -8   4        0.02       -3.94      6.40 o 
  10  -8   4       46.31       42.69     12.65 o 
  11  -8   4       91.22       82.84     17.20 o 
  12  -8   4        2.14       24.59     11.75 o 
  13  -8   4        0.04       -3.64      5.98 o 
 -11  -7   4        0.25       -1.14      7.10 o 
 -10  -7   4       85.99       67.06     16.13 o 
  -9  -7   4       45.96       36.65     11.56 o 
  -8  -7   4        7.57        7.45      5.11 o 
  -7  -7   4       57.22       62.71     12.82 o 
  -6  -7   4        0.16       -2.26      4.44 o 
  -5  -7   4      490.68      541.84     13.92 o 
  -4  -7   4      274.27      302.07     11.62 o 
  -3  -7   4       29.71       23.55      3.76 o 
  -2  -7   4        8.68        7.42      2.69 o 
  -1  -7   4      174.38      168.97     10.34 o 
   0  -7   4       16.90       13.22      2.45 o 
   1  -7   4     1136.79     1132.02     43.31 o 
   2  -7   4       39.95       40.41      5.73 o 
   3  -7   4      167.68      213.88     18.56 o 
   4  -7   4       15.18        3.43      3.05 o 
   5  -7   4      177.96      171.33     12.83 o 
   6  -7   4       51.06       71.03      8.73 o 
   7  -7   4      694.55      721.93     41.14 o 
   8  -7   4       24.93       25.90      8.54 o 
   9  -7   4      683.13      654.10     43.29 o 
  10  -7   4      140.83      139.24     20.95 o 
  11  -7   4        2.17       -1.97      4.30 o 
  12  -7   4       30.64       17.42      6.83 o 
  13  -7   4       43.29       58.69     15.84 o 
 -12  -6   4       15.48       34.47     13.72 o 
 -11  -6   4       29.56       28.27     11.14 o 
 -10  -6   4      134.60      118.17     20.73 o 
  -9  -6   4      275.30      283.13     30.14 o 
  -8  -6   4      306.36      289.91     29.38 o 
  -7  -6   4        0.02       -3.70      5.60 o 
  -6  -6   4       92.74       94.44     15.26 o 
  -5  -6   4      270.07      251.33     10.99 o 
  -4  -6   4      347.85      316.14     11.90 o 
  -3  -6   4       89.80       90.91      8.62 o 
  -2  -6   4       13.80        8.39      2.62 o 
  -1  -6   4     1349.46     1407.08     33.05 o 
   0  -6   4     4446.06     4723.83     56.97 o 
   1  -6   4     1376.33     1452.43     31.90 o 
   2  -6   4      253.16      377.40     22.94 o 
   3  -6   4       52.94       67.51     10.18 o 
   4  -6   4      165.85      167.16     16.44 o 
   5  -6   4      109.65      145.02     16.11 o 
   6  -6   4        2.06        1.25      2.27 o 
   7  -6   4       57.02       49.02     10.41 o 
   8  -6   4        8.87       16.20      7.05 o 
   9  -6   4       24.41       20.56      8.53 o 
  10  -6   4      563.34      496.75     39.35 o 
  11  -6   4      322.47      364.51     25.32 o 
  12  -6   4        0.39        8.24      5.53 o 
  13  -6   4      212.37      227.78     31.55 o 
 -12  -5   4       50.67       47.02     14.93 o 
 -11  -5   4        2.04        1.24      5.15 o 
 -10  -5   4        2.57        6.15      7.21 o 
  -9  -5   4       12.15       11.80      4.14 o 
  -8  -5   4      204.72      211.12     10.09 o 
  -7  -5   4       49.84       40.84     11.07 o 
  -6  -5   4       41.78       60.29      5.09 o 
  -5  -5   4      324.54      356.87      9.63 o 
  -4  -5   4       40.56       44.80      3.85 o 
  -3  -5   4      357.27      374.54     10.18 o 
  -2  -5   4     1811.44     1846.99     30.23 o 
  -1  -5   4      559.54      528.06     16.81 o 
   0  -5   4        0.11        1.45      1.49 o 
   1  -5   4      345.28      324.78     13.59 o 
   2  -5   4     4102.51     4209.79     87.64 o 
   3  -5   4       26.11       46.50      7.98 o 
   4  -5   4       12.30        6.28      4.24 o 
   5  -5   4        0.15       -1.27      3.15 o 
   6  -5   4       26.05       38.57      8.88 o 
   7  -5   4       62.44       68.47     12.40 o 
   8  -5   4      159.08      156.11     19.67 o 
   9  -5   4      243.77      228.08     10.42 o 
  10  -5   4      109.88      100.24      7.41 o 
  11  -5   4       18.91       13.21      4.96 o 
  12  -5   4       27.23       21.03      7.54 o 
  13  -5   4       89.28       87.47     19.73 o 
 -13  -4   4       45.39       42.25     14.50 o 
 -12  -4   4       19.86       37.41     12.53 o 
 -11  -4   4      263.11      265.38     30.69 o 
 -10  -4   4      423.42      431.11     17.34 o 
  -9  -4   4      410.43      374.08     28.71 o 
  -8  -4   4       28.13       35.03      6.41 o 
  -7  -4   4      193.86      225.69      9.98 o 
  -6  -4   4        1.81        1.26      1.67 o 
  -5  -4   4      132.23      129.24      5.94 o 
  -4  -4   4        3.69        4.93      1.58 o 
  -3  -4   4        0.01        2.79      2.23 o 
  -2  -4   4       39.24       35.89      4.70 o 
  -1  -4   4       89.34       93.49      5.44 o 
   0  -4   4      940.02     1014.93     72.75 o 
   1  -4   4     5310.70     5311.34     96.88 o 
   2  -4   4       28.99       54.47      7.85 o 
   3  -4   4     2836.52     2988.04     47.14 o 
   4  -4   4     2364.10     2502.87     65.78 o 
   5  -4   4       11.70        9.78      4.18 o 
   6  -4   4      119.25      152.66     14.52 o 
   7  -4   4       12.76       12.05      2.68 o 
   8  -4   4        5.42       62.71      6.35 o 
   9  -4   4      204.24      226.25     12.69 o 
  10  -4   4      501.55      526.91     20.13 o 
  11  -4   4       20.00       25.42      6.78 o 
  12  -4   4       22.45       28.80     11.58 o 
 -13  -3   4        0.02        0.41      5.78 o 
 -12  -3   4       50.84       74.65     17.04 o 
 -11  -3   4        0.94        6.70      3.14 o 
 -10  -3   4      359.71      386.68     18.44 o 
  -9  -3   4      998.99      988.70     28.42 o 
  -8  -3   4      699.21      645.49     21.57 o 
  -7  -3   4       10.55       14.69      2.91 o 
  -6  -3   4       17.03       17.77      3.28 o 
  -5  -3   4      106.62       91.26      4.75 o 
  -4  -3   4     2526.98     2567.33     50.93 o 
  -3  -3   4      990.23      968.64     15.34 o 
  -2  -3   4       64.12       61.69      4.56 o 
  -1  -3   4       11.12        9.07      2.23 o 
   0  -3   4      881.11      914.95     20.69 o 
   1  -3   4     2092.06     2091.02     35.05 o 
   2  -3   4     1702.89     1698.95     27.72 o 
   3  -3   4      657.13      653.13     28.17 o 
   4  -3   4       42.91       17.34     26.21 o 
   5  -3   4      149.48      171.17      7.76 o 
   6  -3   4      495.68      574.40     16.01 o 
   7  -3   4      780.14      819.63     20.11 o 
   8  -3   4      142.81      146.82     12.83 o 
   9  -3   4      602.53      582.24     33.65 o 
  10  -3   4       14.10       21.83      4.26 o 
  11  -3   4       41.11       49.44     14.02 o 
  12  -3   4        0.39       13.50      8.75 o 
 -14  -2   4        0.10        5.13      5.57 o 
 -13  -2   4       52.13       36.03     12.27 o 
 -12  -2   4      104.79      122.57     11.22 o 
 -11  -2   4       66.27       67.87      9.96 o 
 -10  -2   4       87.45      119.76     10.51 o 
  -9  -2   4      758.78      770.34     25.78 o 
  -8  -2   4      159.36      151.77      9.23 o 
  -7  -2   4       87.26       90.35      7.75 o 
  -6  -2   4      397.12      456.26     14.27 o 
  -5  -2   4      559.80      575.74     17.48 o 
  -4  -2   4     2017.94     2053.85     24.79 o 
  -3  -2   4     2245.24     2202.64     24.76 o 
  -2  -2   4     6446.65     6089.68     49.67 o 
  -1  -2   4      454.27      506.21     12.42 o 
   0  -2   4      184.28      152.18      6.26 o 
   1  -2   4     2455.85     2490.17     33.06 o 
   2  -2   4      223.86      218.92      7.60 o 
   3  -2   4       16.44       21.04      2.26 o 
   4  -2   4     2821.41     2872.10     32.75 o 
   5  -2   4      299.70      323.85     11.49 o 
   6  -2   4     1163.87     1184.50     25.17 o 
   7  -2   4       20.17       19.60      6.91 o 
   8  -2   4       97.42       93.63      8.38 o 
   9  -2   4      147.54      159.45     12.35 o 
  10  -2   4      109.96      102.79     18.37 o 
  11  -2   4       98.29      108.54     20.49 o 
  12  -2   4       29.62       42.24     14.77 o 
 -14  -1   4       36.87       39.19     13.85 o 
 -13  -1   4       47.65       65.32     15.92 o 
 -12  -1   4       22.65       17.45      7.54 o 
 -11  -1   4       36.25       43.06      6.93 o 
 -10  -1   4       39.91       43.62      6.59 o 
  -9  -1   4      110.88      101.10      9.46 o 
  -8  -1   4       25.17       25.30      3.37 o 
  -7  -1   4      206.85      249.23     13.21 o 
  -6  -1   4      820.60      825.79     25.90 o 
  -5  -1   4       19.94       27.08      3.77 o 
  -4  -1   4      869.86      893.60     15.00 o 
  -3  -1   4     3376.57     3389.72     32.45 o 
  -2  -1   4     4137.68     3889.89     39.48 o 
  -1  -1   4     8760.63     8502.12     89.38 o 
   0  -1   4     5185.75     4901.16     46.39 o 
   1  -1   4      306.52      248.78      6.70 o 
   2  -1   4      322.37      362.74      7.93 o 
   3  -1   4       64.70       81.77      4.53 o 
   4  -1   4       27.16       40.21      3.48 o 
   5  -1   4      972.53      961.79     27.78 o 
   6  -1   4        3.72        3.94      1.84 o 
   7  -1   4       56.30       73.45      9.66 o 
   8  -1   4       18.46       23.26      7.64 o 
   9  -1   4       86.90       81.09      9.83 o 
  10  -1   4       76.87       76.22     16.37 o 
  11  -1   4      161.44      205.69     28.11 o 
  12  -1   4        2.14       10.64      8.62 o 
 -14   0   4       23.27       36.17     12.53 o 
 -13   0   4       41.45       45.66      7.93 o 
 -12   0   4        8.72       46.83      7.77 o 
 -11   0   4       57.72       46.93      7.25 o 
 -10   0   4      817.10      759.07     28.22 o 
  -9   0   4       13.02        6.11      2.88 o 
  -8   0   4       73.61       77.00      7.98 o 
  -7   0   4        1.80        4.90      3.46 o 
  -6   0   4     6469.96     7027.75     85.05 o 
  -5   0   4     2840.25     2914.83     37.46 o 
  -4   0   4      854.65      913.86     14.96 o 
  -3   0   4      117.89      120.82      4.60 o 
  -2   0   4     6981.43     6542.21     56.66 o 
  -1   0   4     7305.30     7184.70     60.77 o 
   0   0   4     3863.53     3635.08     31.35 o 
   1   0   4      277.69      272.34      5.79 o 
   2   0   4      522.81      566.91     10.16 o 
   3   0   4      170.99      180.94      6.79 o 
   4   0   4      229.50      240.04     17.57 o 
   5   0   4      136.04      146.87      7.45 o 
   6   0   4      425.36      451.88     16.98 o 
   7   0   4        5.81       15.57      4.88 o 
   8   0   4       38.63       44.39     11.84 o 
   9   0   4       81.97       76.03     15.49 o 
  10   0   4      247.35      280.35     31.33 o 
  11   0   4       10.56       22.82      9.80 o 
  12   0   4       67.26       52.26     15.49 o 
 -14   1   4       51.27       56.81      9.27 o 
 -13   1   4       48.84       53.56      8.56 o 
 -12   1   4       53.07       59.19     10.98 o 
 -11   1   4        2.43        5.39      3.12 o 
 -10   1   4      130.23      124.66     11.40 o 
  -9   1   4        2.90        2.80      2.22 o 
  -8   1   4       52.14       51.28      5.45 o 
  -7   1   4      146.76      134.91      9.67 o 
  -6   1   4       80.06       38.24     14.22 o 
  -5   1   4     3677.03     4080.83     40.06 o 
  -4   1   4      958.44      959.53     14.50 o 
  -3   1   4      969.49      942.85     21.06 o 
  -2   1   4       71.09       64.46      3.58 o 
  -1   1   4      676.99      632.49     10.39 o 
   0   1   4     2934.13     2703.16     22.56 o 
   1   1   4     3264.68     3216.99     30.03 o 
   2   1   4       76.31       68.40      3.48 o 
   3   1   4     5202.19     5298.37     43.54 o 
   4   1   4        0.12        0.95      1.24 o 
   5   1   4      117.34      134.11     11.17 o 
   6   1   4       30.94       39.46      5.03 o 
   7   1   4      111.33       21.61     60.12 o 
   8   1   4        1.64        4.88      4.59 o 
   9   1   4      330.44      319.71     32.19 o 
  10   1   4       49.75       65.63     15.80 o 
  11   1   4       33.82       37.28     12.31 o 
 -14   2   4        0.00       -7.52      8.28 o 
 -13   2   4      100.03       82.32     11.01 o 
 -12   2   4       30.52       29.84      6.31 o 
 -11   2   4      388.36      442.97     23.37 o 
 -10   2   4        0.50        5.79      4.96 o 
  -9   2   4        9.13        5.44      2.71 o 
  -8   2   4      187.22      185.75     12.38 o 
  -7   2   4      240.51      272.93     12.98 o 
  -6   2   4      313.88      342.11     15.31 o 
  -5   2   4       59.07       55.31      4.24 o 
  -4   2   4        0.41        4.68      1.34 o 
  -3   2   4      610.30      569.77     13.85 o 
  -2   2   4       44.95       43.18      4.49 o 
  -1   2   4     1252.37     1245.42     15.73 o 
   0   2   4        3.65        2.83      0.93 o 
   1   2   4     2161.76     2099.84     23.29 o 
   2   2   4     7195.10     7554.14     55.39 o 
   3   2   4      449.56      432.77     10.66 o 
   4   2   4       24.35       37.54      4.05 o 
   5   2   4      386.87      391.72     13.82 o 
   6   2   4      237.89      223.48     11.14 o 
   7   2   4      324.74      274.95     19.59 o 
   8   2   4        1.88       -2.21      8.21 o 
   9   2   4       81.95       75.82     16.20 o 
  10   2   4       68.31       71.44     16.65 o 
  11   2   4       29.19       34.63     13.14 o 
 -14   3   4        0.24        1.00      3.59 o 
 -13   3   4        1.79       -1.44      3.71 o 
 -12   3   4      153.67      148.33     14.06 o 
 -11   3   4        1.99       -0.15      2.94 o 
 -10   3   4      100.63       98.44     10.26 o 
  -9   3   4       61.01       47.12      5.66 o 
  -8   3   4        1.11       -1.95      2.75 o 
  -7   3   4       41.98       55.35      5.20 o 
  -6   3   4      134.69      135.82      8.41 o 
  -5   3   4      562.06      580.46     13.58 o 
  -4   3   4      439.88      467.21     10.03 o 
  -3   3   4     1019.40      995.16     16.06 o 
  -2   3   4      200.92      213.05      8.52 o 
  -1   3   4      187.19      188.88      5.77 o 
   0   3   4     2117.75     2351.22     23.92 o 
   1   3   4     2168.49     2253.30     25.03 o 
   2   3   4        4.02       13.32      1.96 o 
   3   3   4     3602.70     3675.09     37.74 o 
   4   3   4     1118.61     1263.88     24.47 o 
   5   3   4       69.76       74.45      5.88 o 
   6   3   4        5.95        8.51      3.72 o 
   7   3   4       75.55       60.17      6.57 o 
   8   3   4       57.67       39.37      5.56 o 
   9   3   4       54.82       65.63     15.93 o 
  10   3   4       82.57      110.26     20.70 o 
  11   3   4        3.65      -11.22      7.94 o 
 -14   4   4        3.05       -0.61      3.94 o 
 -13   4   4       27.89       35.32      7.76 o 
 -12   4   4       20.47        6.53      3.46 o 
 -11   4   4       75.63       84.44     10.15 o 
 -10   4   4      120.17      115.29     11.06 o 
  -9   4   4     1343.31     1308.63     30.13 o 
  -8   4   4     1481.59     1490.20     64.55 o 
  -7   4   4       92.28       79.58      9.50 o 
  -6   4   4      154.65      177.59      7.04 o 
  -5   4   4     1423.11     1527.55     18.28 o 
  -4   4   4       58.96       68.35      3.27 o 
  -3   4   4     1282.66     1284.96     15.49 o 
  -2   4   4      107.60      109.16      6.46 o 
  -1   4   4       30.61       47.02      3.46 o 
   0   4   4      497.04      499.94      9.96 o 
   1   4   4      188.95      147.96      5.69 o 
   2   4   4     3908.22     3943.49     38.86 o 
   3   4   4      696.82      758.77     14.61 o 
   4   4   4     1362.96     1321.20     28.32 o 
   5   4   4      286.79      335.77     12.35 o 
   6   4   4        5.02        2.85      1.88 o 
   7   4   4        9.06        7.35      3.87 o 
   8   4   4        1.05       29.41     10.93 o 
   9   4   4       82.71       78.76     16.97 o 
  10   4   4        3.63       11.77      8.18 o 
 -14   5   4        6.27       10.35      4.84 o 
 -13   5   4        6.39        6.88      4.27 o 
 -12   5   4        1.20        0.46      4.16 o 
 -11   5   4      217.57      220.79     16.28 o 
 -10   5   4      880.91      863.27     38.93 o 
  -9   5   4      961.00      921.83     24.89 o 
  -8   5   4       53.92       49.58      5.25 o 
  -7   5   4        0.01       -0.86      1.12 o 
  -6   5   4      871.76      834.45     14.21 o 
  -5   5   4      189.17      178.23      5.60 o 
  -4   5   4       44.76       40.93      2.33 o 
  -3   5   4      990.24      963.81     36.06 o 
  -2   5   4      269.92      256.01      5.33 o 
  -1   5   4      185.34      230.34      7.08 o 
   0   5   4      309.33      353.36      9.33 o 
   1   5   4     2158.79     2179.71     23.77 o 
   2   5   4        0.00        0.92      1.03 o 
   3   5   4      215.39      237.97      8.07 o 
   4   5   4       18.87       11.98      2.35 o 
   5   5   4      140.71      132.74     11.27 o 
   6   5   4      391.98      370.59     13.95 o 
   7   5   4        2.41       -5.30      5.32 o 
   8   5   4      113.65      104.74     18.94 o 
   9   5   4        3.33      -11.75      7.84 o 
  10   5   4       28.52       15.87      8.80 o 
 -14   6   4        1.02        0.68      2.65 o 
 -13   6   4       16.71       18.16      5.10 o 
 -12   6   4        9.95        8.42      3.65 o 
 -11   6   4       22.30       15.39      4.61 o 
 -10   6   4        0.51        0.24      2.13 o 
  -9   6   4        5.77        4.02      1.49 o 
  -8   6   4        2.35        0.80      2.01 o 
  -7   6   4      204.45      197.59      8.06 o 
  -6   6   4      338.32      365.39     10.86 o 
  -5   6   4     1568.06     1633.73     19.58 o 
  -4   6   4     3987.08     4165.13     49.29 o 
  -3   6   4      748.83      763.99     12.49 o 
  -2   6   4       71.60       76.21      3.61 o 
  -1   6   4       70.53       84.28      3.91 o 
   0   6   4       21.73       16.39      2.66 o 
   1   6   4       29.80       32.85      3.69 o 
   2   6   4      390.47      400.67     11.54 o 
   3   6   4      575.71      586.53     16.16 o 
   4   6   4        4.30        2.14      1.77 o 
   5   6   4       57.99       51.34     13.84 o 
   6   6   4      105.25      101.45     17.17 o 
   7   6   4      221.21      223.20     26.94 o 
   8   6   4      143.37      145.14     22.93 o 
   9   6   4        4.73        1.88      5.93 o 
  10   6   4      222.29      219.15     31.05 o 
 -14   7   4      185.03      206.18     18.62 o 
 -13   7   4        2.83        2.71      4.36 o 
 -12   7   4       33.40       30.72      6.82 o 
 -11   7   4       57.75       58.09     10.61 o 
 -10   7   4       56.14       40.64      4.56 o 
  -9   7   4     1148.71     1085.08     20.28 o 
  -8   7   4      159.95      140.22      7.39 o 
  -7   7   4       60.26       62.28      4.87 o 
  -6   7   4      159.21      190.23      8.46 o 
  -5   7   4       16.11       20.42      2.27 o 
  -4   7   4      206.05      192.54      7.23 o 
  -3   7   4      703.67      699.37     13.09 o 
  -2   7   4      155.86      140.61      5.14 o 
  -1   7   4      870.23      876.25     14.40 o 
   0   7   4       93.40       98.44      5.79 o 
   1   7   4      248.95      263.85     12.66 o 
   2   7   4        5.94        1.26      1.43 o 
   3   7   4      805.96      819.55     32.03 o 
   4   7   4        1.66        1.65      2.78 o 
   5   7   4      223.64      202.22     23.20 o 
   6   7   4       12.19       14.24      7.96 o 
   7   7   4       44.62       64.10     14.48 o 
   8   7   4      174.23      156.99     24.60 o 
   9   7   4       26.67       15.89      9.14 o 
 -14   8   4       59.11       72.44     16.32 o 
 -13   8   4      362.37      400.98     57.55 o 
 -12   8   4      271.80      268.09     20.76 o 
 -11   8   4      297.21      278.69     15.22 o 
 -10   8   4      491.47      520.83     19.80 o 
  -9   8   4      223.93      212.58      8.73 o 
  -8   8   4       98.34       77.25      8.72 o 
  -7   8   4       95.50       82.78      5.52 o 
  -6   8   4       25.68       28.09      3.81 o 
  -5   8   4       19.30       17.34      2.52 o 
  -4   8   4        1.15        0.74      1.15 o 
  -3   8   4       88.67       83.52      4.75 o 
  -2   8   4        0.84        0.16      0.99 o 
  -1   8   4     1098.71     1136.39     17.84 o 
   0   8   4      705.09      701.91     16.76 o 
   1   8   4     1374.41     1442.77     39.37 o 
   2   8   4     2176.48     2184.40     59.51 o 
   3   8   4      662.20      673.35     28.92 o 
   4   8   4        2.55        5.71      3.24 o 
   5   8   4       28.80       13.73      7.00 o 
   6   8   4       43.48       40.87     11.85 o 
   7   8   4       38.09       36.69     11.50 o 
   8   8   4       36.18       39.71     13.29 o 
 -13   9   4        1.18       -8.86      6.87 o 
 -12   9   4       95.88       92.23     11.50 o 
 -11   9   4        0.54        1.87      3.50 o 
 -10   9   4        0.08        0.73      1.97 o 
  -9   9   4      206.50      206.24     10.12 o 
  -8   9   4      210.03      215.49     11.26 o 
  -7   9   4       40.95       45.22      4.20 o 
  -6   9   4       31.68       21.12      7.18 o 
  -5   9   4        3.40        1.66      1.41 o 
  -4   9   4        1.39        0.01      1.08 o 
  -3   9   4      217.66      236.95      8.67 o 
  -2   9   4      536.45      552.40     12.26 o 
  -1   9   4     1440.59     1420.24     21.52 o 
   0   9   4       81.21       81.78      5.96 o 
   1   9   4       10.95        9.53      3.97 o 
   2   9   4      255.97      271.36     12.04 o 
   3   9   4       37.34       37.76      4.49 o 
   4   9   4      145.77      166.29     21.88 o 
   5   9   4      153.32      129.78     20.47 o 
   6   9   4        7.46       10.04      8.69 o 
   7   9   4       12.14       15.85      9.43 o 
   8   9   4       12.17       15.58     10.59 o 
 -13  10   4        8.19       18.46     10.22 o 
 -12  10   4       18.12       16.27      5.88 o 
 -11  10   4        2.93        4.88      2.90 o 
 -10  10   4        0.02       -0.63      2.08 o 
  -9  10   4       45.08       49.77      7.81 o 
  -8  10   4        1.85        0.35      1.91 o 
  -7  10   4       87.84      114.71      7.83 o 
  -6  10   4      150.08      134.87      8.00 o 
  -5  10   4        3.95        1.34      1.54 o 
  -4  10   4      121.46      103.79      6.07 o 
  -3  10   4       39.03       45.91      4.14 o 
  -2  10   4        0.20        1.68      1.61 o 
  -1  10   4        8.34        5.60      1.73 o 
   0  10   4      636.70      599.84     17.51 o 
   1  10   4      135.54      143.71      9.15 o 
   2  10   4      264.02      257.19     14.03 o 
   3  10   4       96.50       99.73     16.85 o 
   4  10   4        0.21        1.53      4.23 o 
   5  10   4       19.65       10.56      6.89 o 
   6  10   4        1.72        7.52      8.14 o 
   7  10   4        2.36        0.00      6.35 o 
 -12  11   4        3.73        3.89      4.61 o 
 -11  11   4       28.24       32.42      7.31 o 
 -10  11   4        0.03        0.22      2.62 o 
  -9  11   4       29.14       16.61      5.18 o 
  -8  11   4       51.72       39.23      7.00 o 
  -7  11   4      337.96      323.92     18.12 o 
  -6  11   4      254.42      230.11     11.32 o 
  -5  11   4       69.07       75.59      7.87 o 
  -4  11   4        6.48        2.39      1.53 o 
  -3  11   4      120.22      107.91      6.63 o 
  -2  11   4        1.50        3.65      1.59 o 
  -1  11   4       86.55       97.27      6.01 o 
   0  11   4      129.77      136.91      7.34 o 
   1  11   4      146.95      116.40     15.08 o 
   2  11   4       38.22       34.09      9.49 o 
   3  11   4        3.47        3.76      4.74 o 
   4  11   4       94.76       88.68     17.20 o 
   5  11   4       39.95       46.98     13.48 o 
   6  11   4       18.19       32.02     12.14 o 
 -11  12   4       12.58        8.03      3.95 o 
 -10  12   4       41.13       39.48      7.76 o 
  -9  12   4       10.33       10.42      6.84 o 
  -8  12   4      225.15      214.14     15.83 o 
  -7  12   4      238.72      228.72     15.70 o 
  -6  12   4      597.53      613.48     33.21 o 
  -5  12   4       61.55       62.94      6.64 o 
  -4  12   4        0.80        3.13      2.65 o 
  -3  12   4      123.20      144.37     13.85 o 
  -2  12   4       22.18       19.47      3.86 o 
  -1  12   4       62.09       59.26      5.34 o 
   0  12   4        0.57        0.85      1.81 o 
   1  12   4       99.87       97.41      8.45 o 
   2  12   4       49.29       60.25      9.74 o 
   3  12   4       42.62       24.70      9.62 o 
   4  12   4       71.92       68.55     15.65 o 
   5  12   4      280.17      296.53     33.67 o 
 -10  13   4       30.68       31.94     11.92 o 
  -9  13   4        7.41        1.36      5.16 o 
  -8  13   4       18.50        9.52      7.08 o 
  -7  13   4       40.23       39.01      6.94 o 
  -6  13   4        0.02        4.09      2.58 o 
  -5  13   4      113.12      101.76      8.44 o 
  -4  13   4        0.04       -2.40      2.09 o 
  -3  13   4       45.62       47.42      9.34 o 
  -2  13   4       72.29       71.68      7.27 o 
  -1  13   4       15.34       14.77      4.63 o 
   0  13   4       10.09       10.81      3.11 o 
   1  13   4       11.54       11.37      5.06 o 
   2  13   4       12.68       15.62      5.70 o 
   3  13   4        0.06       -3.27     11.68 o 
  -9  14   4       25.90        9.02      6.12 o 
  -8  14   4       19.71       28.24     10.74 o 
  -7  14   4       44.54       20.90      8.95 o 
  -6  14   4       47.86       66.14     14.83 o 
  -5  14   4      115.75      149.36     26.13 o 
  -4  14   4       48.24       62.15      9.69 o 
  -3  14   4       44.10       63.70     16.27 o 
  -2  14   4        2.41       -1.93      3.54 o 
  -1  14   4       46.24       47.20     14.03 o 
   0  14   4      136.19      216.25     28.88 o 
   1  14   4       79.17       99.20     20.50 o 
  -8  15   4       78.79      121.89     21.67 o 
  -7  15   4       72.05      122.04     21.46 o 
  -6  15   4        0.90        1.52      5.09 o 
  -5  15   4        3.38        0.68      9.33 o 
  -4  15   4        7.47       21.08      6.53 o 
  -3  15   4        6.89        4.86      3.48 o 
  -2  15   4        2.66       11.48      9.66 o 
  -1  15   4       51.09       76.40     17.51 o 
   0  15   4       58.15       57.03     15.86 o 
  -4  16   4       54.57       63.94     10.81 o 
  -1 -17   5        6.54        4.45      6.38 o 
   0 -17   5       47.05       58.46     15.77 o 
   1 -17   5        5.77        8.82      6.05 o 
   2 -17   5       74.19      103.01     19.83 o 
   3 -17   5        4.82       -0.47      4.93 o 
   4 -17   5       77.55       92.45     18.66 o 
   5 -17   5      127.05      123.42     21.74 o 
   6 -17   5      365.80      418.04     39.88 o 
   7 -17   5        2.56        5.84      6.37 o 
  -3 -16   5       10.68        6.53      4.77 o 
  -2 -16   5       40.97       38.89      9.02 o 
  -1 -16   5       50.26       60.24     15.11 o 
   0 -16   5        9.06        7.30      6.71 o 
   1 -16   5       23.03       47.02     13.92 o 
   2 -16   5       76.29       85.14     17.86 o 
   3 -16   5       63.01       71.36     16.56 o 
   4 -16   5        6.80        6.00      4.84 o 
   5 -16   5        0.15       -4.64      7.42 o 
   6 -16   5       21.03       30.70     11.13 o 
   7 -16   5        8.32       10.54      8.15 o 
   8 -16   5        0.00        1.48      6.16 o 
  -5 -15   5      164.92      177.27     28.45 o 
  -4 -15   5      168.64      178.51     27.38 o 
  -3 -15   5       41.28       74.23     17.56 o 
  -2 -15   5       21.78       46.76     14.68 o 
  -1 -15   5        2.66        9.05      4.45 o 
   0 -15   5        0.23        6.18      7.29 o 
   1 -15   5        0.49       -4.86      5.48 o 
   2 -15   5        9.23        0.03      4.52 o 
   3 -15   5        0.32        2.91      6.48 o 
   4 -15   5       94.18       94.12     17.29 o 
   5 -15   5       41.14       32.27     10.80 o 
   6 -15   5       23.96       21.94      8.60 o 
   7 -15   5      231.12      263.33     30.33 o 
   8 -15   5      117.19      117.63     20.88 o 
   9 -15   5        6.32        2.23      5.28 o 
  -6 -14   5        3.01       -3.71      5.42 o 
  -5 -14   5       59.46       80.30     18.80 o 
  -4 -14   5        4.48        4.35      6.22 o 
  -3 -14   5        8.57       10.40      7.60 o 
  -2 -14   5        2.12       46.48     83.93 o 
  -1 -14   5        3.72        3.55      3.66 o 
   0 -14   5       69.65       44.52     12.30 o 
   1 -14   5        0.02       -3.53      6.47 o 
   2 -14   5       66.70       52.81     13.07 o 
   3 -14   5       85.40       93.21     17.34 o 
   4 -14   5      314.44      327.74     31.72 o 
   5 -14   5        0.00        9.59      6.96 o 
   6 -14   5       52.57       64.97     14.76 o 
   7 -14   5      127.46      110.54     19.05 o 
   8 -14   5      162.89      174.06     24.97 o 
   9 -14   5      228.67      307.26     34.04 o 
  10 -14   5       67.62       74.15     17.67 o 
  -7 -13   5       20.23       42.36     14.48 o 
  -6 -13   5       22.55       49.83     14.77 o 
  -5 -13   5        0.69       -1.84      7.05 o 
  -4 -13   5       95.79       79.93     16.88 o 
  -3 -13   5      441.36      447.96     39.21 o 
  -2 -13   5       26.04       29.92     10.37 o 
  -1 -13   5       65.50       77.01      8.10 o 
   0 -13   5       33.07       31.37      6.60 o 
   1 -13   5       57.76       65.80     13.86 o 
   2 -13   5       30.52       30.01      9.87 o 
   3 -13   5      186.46      190.01     23.17 o 
   4 -13   5       56.80       60.04     13.22 o 
   5 -13   5       98.91       88.22     16.02 o 
   6 -13   5      254.86      285.50     29.44 o 
   7 -13   5        5.26       -1.00      6.04 o 
   8 -13   5        3.41       13.08      7.48 o 
   9 -13   5        8.21       -3.21      5.73 o 
  10 -13   5       33.97       35.11     12.63 o 
  -8 -12   5       58.33       52.26     16.15 o 
  -7 -12   5        1.40      -13.98      9.32 o 
  -6 -12   5      167.16      128.70     22.48 o 
  -5 -12   5       25.01       16.18      8.01 o 
  -4 -12   5      267.01      282.81     30.69 o 
  -3 -12   5       11.29        7.69      3.06 o 
  -2 -12   5     1303.70     1161.84     71.95 o 
  -1 -12   5      236.89      195.25     12.15 o 
   0 -12   5        7.88        5.57      4.70 o 
   1 -12   5      565.67      532.98     75.12 o 
   2 -12   5      543.12      535.00     37.52 o 
   3 -12   5      500.97      477.07     35.28 o 
   4 -12   5        1.19        3.48      5.18 o 
   5 -12   5      190.98      197.60     23.12 o 
   6 -12   5      166.58      185.66     23.13 o 
   7 -12   5       28.67       30.10     10.12 o 
   8 -12   5       97.86       97.57     18.00 o 
   9 -12   5        3.85       -1.77      4.60 o 
  10 -12   5        0.17       -4.09      6.03 o 
  11 -12   5       11.90       23.66     10.54 o 
  -9 -11   5      228.54      217.85     31.65 o 
  -8 -11   5      105.15      118.82     22.70 o 
  -7 -11   5        8.01        4.73      6.90 o 
  -6 -11   5      190.54      213.76     27.69 o 
  -5 -11   5       37.11       23.50     10.04 o 
  -4 -11   5      454.22      438.34     16.74 o 
  -3 -11   5      124.86      129.15     10.32 o 
  -2 -11   5       99.50      103.28      9.90 o 
  -1 -11   5      561.37      558.59     20.00 o 
   0 -11   5      398.14      363.29     16.13 o 
   1 -11   5      523.95      476.40     22.37 o 
   2 -11   5      150.28      168.82     20.06 o 
   3 -11   5     1083.49     1055.54     51.42 o 
   4 -11   5     2028.87     1871.56     70.61 o 
   5 -11   5     2248.91     2225.87     79.11 o 
   6 -11   5      280.48      288.80     28.08 o 
   7 -11   5       34.88       39.05     11.00 o 
   8 -11   5       76.48       64.71     14.28 o 
   9 -11   5      210.31      222.63     27.28 o 
  10 -11   5       29.60       26.04      9.75 o 
  11 -11   5       30.37       28.35     10.57 o 
  -9 -10   5        5.49       14.38      9.13 o 
  -8 -10   5       23.18       24.00     10.74 o 
  -7 -10   5       39.40       56.36     14.10 o 
  -6 -10   5      444.52      512.97     41.78 o 
  -5 -10   5        5.59        8.43      2.41 o 
  -4 -10   5      281.88      270.30     13.00 o 
  -3 -10   5       12.55       17.21      4.09 o 
  -2 -10   5      327.02      306.81     20.24 o 
  -1 -10   5        7.60       10.78      3.91 o 
   0 -10   5       92.85       94.84      7.06 o 
   1 -10   5       54.14       45.05      6.31 o 
   2 -10   5      424.28      454.10     22.89 o 
   3 -10   5      953.56      898.20     32.81 o 
   4 -10   5       62.34       68.28     12.39 o 
   5 -10   5     1173.75     1074.20     55.79 o 
   6 -10   5      944.71      937.26     49.44 o 
   7 -10   5      524.73      560.30     39.30 o 
   8 -10   5      221.42      218.65     25.53 o 
   9 -10   5       81.04      120.63     19.81 o 
  10 -10   5      165.24      201.75     26.82 o 
  11 -10   5       29.16       32.06     11.40 o 
 -10  -9   5        7.11       15.19     10.14 o 
  -9  -9   5      115.48      102.66     20.16 o 
  -8  -9   5       45.22       46.99     14.12 o 
  -7  -9   5      742.66      752.49     50.60 o 
  -6  -9   5      242.20      247.77     27.52 o 
  -5  -9   5       11.91       10.86      3.23 o 
  -4  -9   5      278.76      298.06     13.59 o 
  -3  -9   5      116.63       98.59      8.46 o 
  -2  -9   5      286.04      293.11     13.26 o 
  -1  -9   5       30.04       44.86      5.52 o 
   0  -9   5        2.08        0.51      1.89 o 
   1  -9   5      254.08      269.28     13.00 o 
   2  -9   5        9.34       12.99      4.32 o 
   3  -9   5      517.17      507.67     19.09 o 
   4  -9   5       24.66       30.66      4.85 o 
   5  -9   5      157.95      156.19     18.89 o 
   6  -9   5      580.57      616.05     38.69 o 
   7  -9   5       89.27      111.93     17.04 o 
   8  -9   5      428.51      443.38     35.65 o 
   9  -9   5       17.83       24.04      9.38 o 
  10  -9   5        5.77        4.26      5.43 o 
  11  -9   5      103.13       90.06     18.74 o 
  12  -9   5      380.82      323.82     36.52 o 
 -11  -8   5       32.15       11.83      9.00 o 
 -10  -8   5       23.04        2.43      6.45 o 
  -9  -8   5       87.10       81.39     17.19 o 
  -8  -8   5      763.17      833.53     53.58 o 
  -7  -8   5       63.98       54.16     13.06 o 
  -6  -8   5       21.01       18.97      7.32 o 
  -5  -8   5      397.35      413.46     14.58 o 
  -4  -8   5       13.87       21.17      3.84 o 
  -3  -8   5       65.91       86.91      6.73 o 
  -2  -8   5      442.33      465.24     43.36 o 
  -1  -8   5       18.50       17.50      3.87 o 
   0  -8   5      565.42      611.98     18.57 o 
   1  -8   5       29.46       25.97      4.07 o 
   2  -8   5       27.44       33.00      4.98 o 
   3  -8   5      242.74      258.75     19.40 o 
   4  -8   5      227.95      235.53     15.47 o 
   5  -8   5      169.16      189.32     19.93 o 
   6  -8   5        5.49        5.17      4.33 o 
   7  -8   5      121.56      120.09     17.41 o 
   8  -8   5       17.15        9.23      6.04 o 
   9  -8   5       59.67       60.99     13.89 o 
  10  -8   5      383.05      338.37     33.56 o 
  11  -8   5        3.62        6.23      5.76 o 
  12  -8   5        2.04       -2.67      5.50 o 
 -11  -7   5       27.46       39.60     12.60 o 
 -10  -7   5      115.32      138.27     23.16 o 
  -9  -7   5        0.70       -3.85      6.67 o 
  -8  -7   5       41.95       65.98     14.83 o 
  -7  -7   5       20.61       20.01      8.15 o 
  -6  -7   5       19.47       19.38      7.40 o 
  -5  -7   5      913.13      926.45     23.31 o 
  -4  -7   5      927.49     1079.60     26.37 o 
  -3  -7   5        8.53        9.98      3.29 o 
  -2  -7   5     2112.63     2149.69     52.24 o 
  -1  -7   5      435.16      485.72     18.56 o 
   0  -7   5      990.64     1101.22     32.34 o 
   1  -7   5      279.72      304.86     15.04 o 
   2  -7   5     1758.03     1995.38     42.31 o 
   3  -7   5       14.78       12.08      4.73 o 
   4  -7   5      602.57      634.66     20.54 o 
   5  -7   5      150.20      183.89     13.64 o 
   6  -7   5      201.54      174.14     19.48 o 
   7  -7   5        0.05       -1.75      4.63 o 
   8  -7   5       44.95       53.54     12.02 o 
   9  -7   5       35.61       32.56     10.72 o 
  10  -7   5      258.07      252.61     28.79 o 
  11  -7   5       97.51      105.12     19.96 o 
  12  -7   5        0.04       -5.87     11.13 o 
 -12  -6   5      153.29      149.34     25.28 o 
 -11  -6   5        8.30       -0.21      5.80 o 
 -10  -6   5        6.75        9.71      7.45 o 
  -9  -6   5        0.81        1.21      1.64 o 
  -8  -6   5        2.15        3.88      2.86 o 
  -7  -6   5       22.90       33.96      4.58 o 
  -6  -6   5       52.58       67.84      6.20 o 
  -5  -6   5      106.46      109.16      5.54 o 
  -4  -6   5        2.80        4.85      1.66 o 
  -3  -6   5      169.26      180.71      7.99 o 
  -2  -6   5      154.43      157.32      9.84 o 
  -1  -6   5      234.95      265.10     13.03 o 
   0  -6   5      541.63      678.08     21.49 o 
   1  -6   5     2394.87     2392.79     44.65 o 
   2  -6   5     1002.14     1104.92     42.28 o 
   3  -6   5      436.66      410.64     25.59 o 
   4  -6   5      775.69      768.45     35.07 o 
   5  -6   5      297.39      327.06     24.84 o 
   6  -6   5        8.98       19.37      6.70 o 
   7  -6   5      251.68      171.86     19.99 o 
   8  -6   5        0.75       -0.55      3.14 o 
   9  -6   5       32.45       29.98     10.06 o 
  10  -6   5      123.49      106.94     18.52 o 
  11  -6   5        4.55        9.64      5.66 o 
  12  -6   5        0.29       -6.41     15.88 o 
 -12  -5   5      149.46      204.09     28.73 o 
 -11  -5   5       32.43       28.85     11.60 o 
 -10  -5   5       47.91       41.63      8.81 o 
  -9  -5   5      192.94      211.82     11.64 o 
  -8  -5   5     1040.61     1067.21     58.05 o 
  -7  -5   5       42.00       43.96      6.41 o 
  -6  -5   5        1.85        1.59      1.97 o 
  -5  -5   5      658.20      725.73     16.11 o 
  -4  -5   5      461.22      461.18     12.64 o 
  -3  -5   5       64.38       88.73      5.59 o 
  -2  -5   5     1022.96     1212.68     24.36 o 
  -1  -5   5     2927.40     3129.68     39.83 o 
   0  -5   5     1196.28     1210.72     28.43 o 
   1  -5   5      466.43      502.14     17.93 o 
   2  -5   5     1390.40     1410.36     46.26 o 
   3  -5   5      453.71      550.50     15.15 o 
   4  -5   5      244.21      241.79     19.67 o 
   5  -5   5       74.47       67.68      7.82 o 
   6  -5   5        3.90        5.34      5.24 o 
   7  -5   5      181.21      201.42     21.37 o 
   8  -5   5        0.60       -0.11      3.54 o 
   9  -5   5      161.57      133.81     19.59 o 
  10  -5   5       41.37       21.32      9.31 o 
  11  -5   5        1.14       -0.38      6.08 o 
  12  -5   5       79.25       75.58     12.58 o 
 -13  -4   5       46.25       67.18     17.27 o 
 -12  -4   5      169.38      160.87     24.93 o 
 -11  -4   5      199.68      239.42     29.18 o 
 -10  -4   5      162.48      148.81     19.12 o 
  -9  -4   5        4.31        0.91      2.40 o 
  -8  -4   5        1.80        3.47      2.52 o 
  -7  -4   5        6.18        6.08      2.75 o 
  -6  -4   5      266.77      268.94     11.17 o 
  -5  -4   5      645.78      654.19     15.50 o 
  -4  -4   5       31.00       44.51      4.53 o 
  -3  -4   5      633.21      646.57     13.45 o 
  -2  -4   5        0.59        4.47      2.57 o 
  -1  -4   5     1803.94     1835.78     27.76 o 
   0  -4   5        2.93        5.66      1.93 o 
   1  -4   5        1.17       -0.87      2.52 o 
   2  -4   5     2116.57     2335.48     59.31 o 
   3  -4   5      424.81      484.88     14.50 o 
   4  -4   5       15.74       23.36      6.37 o 
   5  -4   5      261.79      276.61     17.53 o 
   6  -4   5      229.45      221.24     11.90 o 
   7  -4   5      368.68      389.02     13.52 o 
   8  -4   5      104.59       96.22      9.23 o 
   9  -4   5       96.53       93.23     11.02 o 
  10  -4   5        0.09       -3.99      3.30 o 
  11  -4   5        0.67        0.16      3.30 o 
  12  -4   5       15.76       11.10      7.10 o 
 -13  -3   5        1.80       13.40      8.14 o 
 -12  -3   5        1.76       -0.20      4.71 o 
 -11  -3   5      176.57      158.08     12.41 o 
 -10  -3   5       54.37       55.61      7.16 o 
  -9  -3   5       37.54       35.38      5.68 o 
  -8  -3   5       82.09       88.20      8.17 o 
  -7  -3   5       69.90       74.25      6.19 o 
  -6  -3   5       23.89       37.57      4.92 o 
  -5  -3   5       12.45        9.47      1.95 o 
  -4  -3   5      995.01     1020.07     17.42 o 
  -3  -3   5       21.57       14.69      2.02 o 
  -2  -3   5     1166.09     1146.00     17.81 o 
  -1  -3   5        4.20        9.66      1.87 o 
   0  -3   5       31.04       37.10      4.30 o 
   1  -3   5      195.30      173.80      7.78 o 
   2  -3   5      259.21      262.94      9.08 o 
   3  -3   5      180.58      146.65      9.66 o 
   4  -3   5       10.25        9.15      2.56 o 
   5  -3   5     1103.22     1149.15     37.12 o 
   6  -3   5      137.04      142.61      8.28 o 
   7  -3   5        3.44        1.82      2.70 o 
   8  -3   5        3.39        0.31      1.44 o 
   9  -3   5        1.30        0.27      1.75 o 
  10  -3   5      233.17      245.09     20.22 o 
  11  -3   5        3.42        2.12      3.25 o 
  12  -3   5        4.48       18.61     11.64 o 
 -14  -2   5       39.06       42.05     13.24 o 
 -13  -2   5       34.70       44.10     13.29 o 
 -12  -2   5        0.34       -1.81      4.50 o 
 -11  -2   5       15.77       12.44      3.45 o 
 -10  -2   5       86.11       92.68      9.44 o 
  -9  -2   5      199.04      169.42     12.10 o 
  -8  -2   5       13.71       16.27      3.95 o 
  -7  -2   5      850.01      887.57     25.84 o 
  -6  -2   5      746.67      788.78     19.55 o 
  -5  -2   5     1530.61     1507.63     28.23 o 
  -4  -2   5      664.04      671.69     13.58 o 
  -3  -2   5     1209.56     1173.08     17.85 o 
  -2  -2   5      746.70      678.28     12.75 o 
  -1  -2   5      399.12      369.20     10.46 o 
   0  -2   5     6198.47     6089.14     59.21 o 
   1  -2   5      844.48      827.39     14.19 o 
   2  -2   5       73.83       74.35      4.16 o 
   3  -2   5      136.55      154.07      7.94 o 
   4  -2   5     2223.58     2297.40     29.97 o 
   5  -2   5      190.32      195.76      8.35 o 
   6  -2   5       15.38       13.96      2.84 o 
   7  -2   5        0.74       -0.64      2.08 o 
   8  -2   5       78.49       68.32      7.40 o 
   9  -2   5     1263.56     1314.35     45.34 o 
  10  -2   5      322.47      393.56     35.87 o 
  11  -2   5       41.31       36.06      7.06 o 
  12  -2   5       33.38       20.93     11.10 o 
 -14  -1   5        1.20       20.73      9.83 o 
 -13  -1   5        1.63       -0.45      2.81 o 
 -12  -1   5       11.66        9.65      4.15 o 
 -11  -1   5        7.37        8.39      3.64 o 
 -10  -1   5       23.09       27.30      5.60 o 
  -9  -1   5      288.79      280.92     15.96 o 
  -8  -1   5      130.63      133.42      7.79 o 
  -7  -1   5      113.99      116.83     12.46 o 
  -6  -1   5     1769.76     1755.87     32.86 o 
  -5  -1   5     2342.77     2464.10     32.04 o 
  -4  -1   5     7422.77     7578.05     62.57 o 
  -3  -1   5     1277.22     1239.36     17.76 o 
  -2  -1   5     1131.13     1122.26     18.37 o 
  -1  -1   5    11060.41    10906.18     96.71 o 
   0  -1   5     1183.61     1119.65     18.24 o 
   1  -1   5      190.79      195.37      6.49 o 
   2  -1   5        8.87        6.61      1.42 o 
   3  -1   5       31.86       41.22      3.49 o 
   4  -1   5       73.73       74.51      5.66 o 
   5  -1   5      143.79      119.11     11.75 o 
   6  -1   5      103.16       89.37      7.16 o 
   7  -1   5       32.57       29.73      5.94 o 
   8  -1   5     1144.20     1030.52     28.96 o 
   9  -1   5       31.38       30.82      5.27 o 
  10  -1   5       33.84       32.71      8.66 o 
  11  -1   5       27.71       36.37      7.42 o 
  12  -1   5       16.31       11.54      8.16 o 
 -14   0   5        1.38       -0.10      5.40 o 
 -13   0   5        8.32       20.48      5.67 o 
 -12   0   5      119.73      125.81     12.44 o 
 -11   0   5        5.00        1.57      4.01 o 
 -10   0   5        5.79        7.63      3.70 o 
  -9   0   5       42.07       31.95      5.89 o 
  -8   0   5       46.51       42.86      5.04 o 
  -7   0   5       18.62       14.54      2.97 o 
  -6   0   5     2009.35     1952.28     28.44 o 
  -5   0   5      327.63      284.04      8.85 o 
  -4   0   5     3594.59     3784.74     36.98 o 
  -3   0   5     2053.99     2123.05     26.48 o 
  -2   0   5     9480.74     9322.90     97.85 o 
  -1   0   5     1816.15     1890.86     28.83 o 
   0   0   5      797.12      850.77     13.02 o 
   1   0   5       13.33       20.05      2.42 o 
   2   0   5        4.80        4.43      1.17 o 
   3   0   5       57.46       80.31      4.27 o 
   4   0   5       53.80       55.67      5.14 o 
   5   0   5       86.32       88.31      6.11 o 
   6   0   5       12.91       15.72      3.04 o 
   7   0   5       56.39       46.18      7.47 o 
   8   0   5      444.48      399.83     34.41 o 
   9   0   5      686.58      576.50     71.35 o 
  10   0   5      141.42      144.41     14.46 o 
  11   0   5      176.48      176.51     16.65 o 
 -14   1   5       32.08       30.66      6.56 o 
 -13   1   5       49.71       50.80      8.56 o 
 -12   1   5      260.82      261.91     19.69 o 
 -11   1   5        2.13       -6.75      5.25 o 
 -10   1   5        6.39        9.27      3.10 o 
  -9   1   5       15.32       11.23      2.80 o 
  -8   1   5       72.20       75.57      6.47 o 
  -7   1   5      621.25      608.21     21.33 o 
  -6   1   5     1546.90     1587.50     23.75 o 
  -5   1   5      300.92      353.51      9.39 o 
  -4   1   5      349.83      373.84      9.72 o 
  -3   1   5     1137.64     1061.51     15.35 o 
  -2   1   5       50.20       52.30      3.74 o 
  -1   1   5       93.50      106.19      4.42 o 
   0   1   5      605.02      661.29     10.01 o 
   1   1   5      191.61      208.15      6.01 o 
   2   1   5     3347.92     3450.59     32.04 o 
   3   1   5       49.16       23.59      4.99 o 
   4   1   5       78.58       63.95      5.01 o 
   5   1   5      457.15      509.62     17.48 o 
   6   1   5      116.18       77.21     15.61 o 
   7   1   5      913.35      871.80     29.59 o 
   8   1   5      147.03      166.74     22.34 o 
   9   1   5        7.58        5.71      5.15 o 
  10   1   5        0.32        1.09      5.00 o 
  11   1   5      102.70      102.65     13.22 o 
 -14   2   5      220.29      226.09     18.69 o 
 -13   2   5        2.60        2.50      3.19 o 
 -12   2   5      130.34      144.38     13.66 o 
 -11   2   5        0.03       -1.56      2.81 o 
 -10   2   5      763.95      683.56     27.21 o 
  -9   2   5      108.98      104.36      8.18 o 
  -8   2   5      244.64      242.23     14.11 o 
  -7   2   5     1435.77     1516.83     37.83 o 
  -6   2   5      172.85      164.38      9.69 o 
  -5   2   5      102.87       87.94      5.15 o 
  -4   2   5       66.65       77.89      4.05 o 
  -3   2   5      509.94      510.47     12.69 o 
  -2   2   5      413.29      359.36     14.10 o 
  -1   2   5     2216.20     2272.04     39.27 o 
   0   2   5     1330.50     1377.59     14.87 o 
   1   2   5     1389.24     1509.86     20.19 o 
   2   2   5      106.91       96.57      4.61 o 
   3   2   5      650.31      684.25     17.52 o 
   4   2   5       56.19       62.39      5.43 o 
   5   2   5      152.87      158.15      9.18 o 
   6   2   5        0.02       -0.46      1.47 o 
   7   2   5      927.95      788.36    126.40 o 
   8   2   5       34.39       22.49      4.83 o 
   9   2   5       11.31       19.65      8.72 o 
  10   2   5       87.16       87.56     18.68 o 
  11   2   5       63.13       79.99     19.34 o 
 -14   3   5      237.77      224.39     18.82 o 
 -13   3   5        9.45       13.10      4.59 o 
 -12   3   5      159.07      153.84     14.27 o 
 -11   3   5      577.98      551.00     25.66 o 
 -10   3   5       23.59        9.75      3.81 o 
  -9   3   5      495.39      470.66     17.45 o 
  -8   3   5       72.57       89.94     16.06 o 
  -7   3   5      126.43      113.40      8.69 o 
  -6   3   5        0.00        0.04      1.53 o 
  -5   3   5      213.17      182.42      6.98 o 
  -4   3   5      420.84      426.56     11.39 o 
  -3   3   5      610.36      610.59     19.01 o 
  -2   3   5        4.78        4.33      1.61 o 
  -1   3   5     1486.09     1485.49     19.80 o 
   0   3   5      463.81      502.66     12.86 o 
   1   3   5      817.46      893.27     15.15 o 
   2   3   5       37.02       38.82      3.30 o 
   3   3   5      412.14      379.83     10.77 o 
   4   3   5     1237.51     1320.57     21.94 o 
   5   3   5       71.61       68.01      6.06 o 
   6   3   5        5.82        9.34      5.42 o 
   7   3   5        1.89        8.74      3.99 o 
   8   3   5        8.63       12.85      8.07 o 
   9   3   5       65.52       81.67     17.20 o 
  10   3   5        2.25        9.88      7.48 o 
 -14   4   5      116.91      132.58     14.57 o 
 -13   4   5      107.12      101.84     12.22 o 
 -12   4   5        5.63        2.59      4.92 o 
 -11   4   5      362.83      392.62     21.67 o 
 -10   4   5      153.41      143.48     12.29 o 
  -9   4   5      448.82      418.34     16.33 o 
  -8   4   5      258.91      263.98     14.43 o 
  -7   4   5        1.85        1.92      1.32 o 
  -6   4   5      282.55      284.32     11.98 o 
  -5   4   5       26.35       27.85      2.29 o 
  -4   4   5      286.00      300.41      9.26 o 
  -3   4   5      122.91      123.79      9.05 o 
  -2   4   5     1641.71     1690.58     29.37 o 
  -1   4   5      542.59      609.71     13.71 o 
   0   4   5      492.38      511.80     10.46 o 
   1   4   5      506.02      535.09     11.74 o 
   2   4   5      943.81      986.94     17.45 o 
   3   4   5      216.15      236.11      8.56 o 
   4   4   5      760.21      752.23     16.15 o 
   5   4   5      504.49      495.56     16.32 o 
   6   4   5       56.27       47.24      6.34 o 
   7   4   5        0.29       -0.35      3.41 o 
   8   4   5       51.16       87.93     17.40 o 
   9   4   5        4.00        1.87      5.22 o 
  10   4   5        6.43       10.31      6.90 o 
 -14   5   5       31.66       36.16      7.86 o 
 -13   5   5       14.44       12.28      4.49 o 
 -12   5   5      112.61      109.83     12.18 o 
 -11   5   5       35.52       31.86      6.39 o 
 -10   5   5      478.54      446.83     21.77 o 
  -9   5   5      112.62      109.10      8.27 o 
  -8   5   5      107.57      112.33      9.29 o 
  -7   5   5     1284.24     1271.13     42.23 o 
  -6   5   5      613.48      626.30     13.13 o 
  -5   5   5      181.59      167.37      4.55 o 
  -4   5   5      104.00      112.27      5.69 o 
  -3   5   5      160.59      177.00     13.22 o 
  -2   5   5      898.32      924.36     16.57 o 
  -1   5   5      947.13      900.55     30.69 o 
   0   5   5      174.04      199.82      6.71 o 
   1   5   5      106.51      124.75      5.74 o 
   2   5   5        1.26        0.52      1.05 o 
   3   5   5        1.30        1.04      1.17 o 
   4   5   5      124.67      126.78      7.60 o 
   5   5   5        5.02        5.58      2.02 o 
   6   5   5        1.00       -0.42      1.62 o 
   7   5   5      590.85      601.68     44.25 o 
   8   5   5      188.45      186.15     25.69 o 
   9   5   5       61.08       63.97     16.11 o 
  10   5   5      107.56      205.97     38.87 o 
 -14   6   5       14.55        2.10     10.47 o 
 -13   6   5       10.46       11.22     11.70 o 
 -12   6   5      220.72      212.52     16.74 o 
 -11   6   5       82.76       97.01     10.68 o 
 -10   6   5       13.63       11.07      3.86 o 
  -9   6   5      515.83      474.41     14.52 o 
  -8   6   5     2349.60     2417.37     45.67 o 
  -7   6   5      502.87      498.19     12.59 o 
  -6   6   5     2787.18     2802.97     28.30 o 
  -5   6   5      494.43      497.66     17.69 o 
  -4   6   5      123.82      126.24      6.91 o 
  -3   6   5        0.13        0.63      0.96 o 
  -2   6   5        3.39        0.84      0.61 o 
  -1   6   5        3.75        4.37      0.87 o 
   0   6   5       88.37       92.18      5.01 o 
   1   6   5      141.91      140.81      5.99 o 
   2   6   5      103.71      101.95      5.27 o 
   3   6   5      166.26      157.10      7.14 o 
   4   6   5      180.25      174.27      8.74 o 
   5   6   5       60.74       45.65     10.96 o 
   6   6   5        8.04       15.71      7.15 o 
   7   6   5        3.15        1.18      4.55 o 
   8   6   5      257.32      286.85     33.21 o 
   9   6   5      454.85      461.67     43.99 o 
 -14   7   5        3.79       -8.43      6.85 o 
 -13   7   5        2.88       11.93      4.77 o 
 -12   7   5      111.25       99.04     11.64 o 
 -11   7   5        0.10        1.42      2.54 o 
 -10   7   5      140.33      136.11      9.37 o 
  -9   7   5        0.35        1.03      1.61 o 
  -8   7   5      492.97      496.67     17.62 o 
  -7   7   5       12.15        8.84      1.79 o 
  -6   7   5     1025.45     1047.37     13.46 o 
  -5   7   5       58.78       68.03      3.43 o 
  -4   7   5       46.78       44.07      4.40 o 
  -3   7   5      120.96      125.52      5.21 o 
  -2   7   5      501.65      488.78     13.91 o 
  -1   7   5        0.35       -0.49      0.97 o 
   0   7   5       73.07       67.11      4.31 o 
   1   7   5      957.46     1008.97     19.77 o 
   2   7   5       25.85       27.50      3.59 o 
   3   7   5        2.79       10.17      2.78 o 
   4   7   5        0.01       -0.01      1.86 o 
   5   7   5       44.96       32.39      9.41 o 
   6   7   5       39.42       39.94     11.92 o 
   7   7   5       81.16      110.91     20.02 o 
   8   7   5        6.60        0.54      4.55 o 
   9   7   5       24.72       21.52     11.61 o 
 -14   8   5       12.35        9.21      7.73 o 
 -13   8   5        9.40       17.82      8.70 o 
 -12   8   5        4.62        4.52      3.45 o 
 -11   8   5        0.01       -2.97     10.03 o 
 -10   8   5        8.34        6.27      2.78 o 
  -9   8   5      102.90       97.28      5.84 o 
  -8   8   5       11.07       11.34      2.45 o 
  -7   8   5      144.45      137.82      5.99 o 
  -6   8   5      423.97      420.67     10.78 o 
  -5   8   5       47.38       52.89      3.66 o 
  -4   8   5      189.92      187.07      9.93 o 
  -3   8   5       44.37       44.95      3.24 o 
  -2   8   5     1477.43     1493.67     19.24 o 
  -1   8   5     2600.67     2575.49     32.29 o 
   0   8   5       19.40       16.26      2.84 o 
   1   8   5        7.96        8.03      1.83 o 
   2   8   5       87.09       91.33      9.28 o 
   3   8   5      176.48      179.82     10.20 o 
   4   8   5      105.97      112.84      7.48 o 
   5   8   5      374.75      439.61     36.60 o 
   6   8   5      324.57      306.80     32.29 o 
   7   8   5       59.36       63.77     16.21 o 
   8   8   5       67.17       58.43     15.43 o 
 -13   9   5       98.26      118.76     21.70 o 
 -12   9   5       77.31       86.98     17.92 o 
 -11   9   5        0.08        3.84      2.47 o 
 -10   9   5        0.71        0.22      1.77 o 
  -9   9   5        6.83        5.99      2.08 o 
  -8   9   5       77.31       75.48      5.02 o 
  -7   9   5       16.13        6.24      4.76 o 
  -6   9   5      344.59      325.78     20.72 o 
  -5   9   5       82.24       84.27      5.02 o 
  -4   9   5      235.92      249.13     10.95 o 
  -3   9   5       27.56       23.36      2.84 o 
  -2   9   5      116.46       88.77      4.65 o 
  -1   9   5      383.03      342.99     12.84 o 
   0   9   5        4.36        5.72      2.84 o 
   1   9   5      391.68      359.55     11.31 o 
   2   9   5       66.45       72.30      5.80 o 
   3   9   5      116.87      114.91     10.86 o 
   4   9   5        0.13        7.33      7.06 o 
   5   9   5       44.98       41.20     11.92 o 
   6   9   5        7.31       -2.30      5.20 o 
   7   9   5      315.32      342.37     36.97 o 
 -12  10   5       27.96       18.85      8.04 o 
 -11  10   5      102.42      172.84     25.14 o 
 -10  10   5       84.32       76.07     10.03 o 
  -9  10   5       91.13       96.81      8.76 o 
  -8  10   5      128.30      103.02     12.49 o 
  -7  10   5      116.30      124.42      7.35 o 
  -6  10   5      204.72      209.78     19.07 o 
  -5  10   5      263.70      237.91     10.30 o 
  -4  10   5       46.43       56.48      4.35 o 
  -3  10   5     1408.06     1349.84     23.96 o 
  -2  10   5       14.79       10.24      1.90 o 
  -1  10   5      296.96      274.92     11.06 o 
   0  10   5      264.72      260.54     12.83 o 
   1  10   5       21.54       14.21      3.78 o 
   2  10   5       70.52       86.52      7.58 o 
   3  10   5        1.19        0.44      3.74 o 
   4  10   5      191.16      172.79     23.19 o 
   5  10   5      149.23      195.49     26.00 o 
   6  10   5       47.35       39.32     12.68 o 
 -12  11   5        0.08        5.19      6.21 o 
 -11  11   5       25.97       41.31      8.04 o 
 -10  11   5       13.91       16.40      4.80 o 
  -9  11   5       97.61      111.64     11.68 o 
  -8  11   5      211.71      232.19     29.55 o 
  -7  11   5        1.10       -0.27      6.69 o 
  -6  11   5        0.28       -1.38      2.75 o 
  -5  11   5      124.18      126.30      9.68 o 
  -4  11   5        1.45        2.11      2.67 o 
  -3  11   5      159.00      150.66     15.58 o 
  -2  11   5        0.24        0.73      1.23 o 
  -1  11   5      210.30      221.28      9.98 o 
   0  11   5       10.03        6.24      2.26 o 
   1  11   5       67.01       55.86      6.32 o 
   2  11   5        1.44       -3.38      3.74 o 
   3  11   5       14.83       13.88      5.16 o 
   4  11   5       47.89       50.30     11.34 o 
   5  11   5      119.96      149.96     23.55 o 
 -11  12   5        0.90        0.14      6.38 o 
 -10  12   5        5.76        4.82      5.06 o 
  -9  12   5       49.33       53.88     14.71 o 
  -8  12   5      178.42      170.03     23.39 o 
  -7  12   5       10.29        4.21      5.82 o 
  -6  12   5      338.44      318.50     16.79 o 
  -5  12   5        6.70        1.29      1.85 o 
  -4  12   5      197.17      239.93     14.87 o 
  -3  12   5      158.83      143.69      9.31 o 
  -2  12   5      107.21      126.98      9.01 o 
  -1  12   5       96.39       80.62      7.74 o 
   0  12   5       42.75       55.20      6.65 o 
   1  12   5       43.59       40.48      8.18 o 
   2  12   5      134.61      138.90     20.07 o 
   3  12   5      140.25      180.64     18.09 o 
   4  12   5        9.15       10.82      7.42 o 
 -10  13   5       20.62       23.69      8.97 o 
  -9  13   5       15.20       16.72      9.49 o 
  -8  13   5       33.06       44.59     13.40 o 
  -7  13   5       15.72        9.52      6.75 o 
  -6  13   5       82.18       73.34     15.48 o 
  -5  13   5      128.78      155.72     21.43 o 
  -4  13   5       36.44       46.16      8.45 o 
  -3  13   5        1.66        3.81      3.31 o 
  -2  13   5       16.05        9.66      3.86 o 
  -1  13   5       19.44       19.06      5.94 o 
   0  13   5        5.60       -1.89      6.34 o 
   1  13   5        3.27       -3.00      8.57 o 
   2  13   5        4.96        7.70      6.66 o 
  -9  14   5        3.75        2.36      6.10 o 
  -8  14   5       42.86       38.00     12.11 o 
  -7  14   5        1.93        2.99      4.61 o 
  -6  14   5        0.23       -6.31      6.24 o 
  -5  14   5       11.26       22.03      8.91 o 
  -4  14   5       34.93       33.09      8.34 o 
  -3  14   5        2.14        7.73     12.66 o 
  -2  14   5        1.18        1.31      3.21 o 
  -1  14   5        0.24       -2.39      5.26 o 
   0  14   5      137.26      171.89     26.66 o 
  -7  15   5       35.26       28.50     10.39 o 
  -6  15   5       67.53       76.72     16.92 o 
  -5  15   5      205.23      184.51     25.39 o 
  -4  15   5      290.80      324.06     23.28 o 
  -3  15   5       98.19      117.71     14.10 o 
  -2  15   5       24.02       11.18      7.89 o 
  -2 -17   6       19.42        4.57      9.99 o 
  -1 -17   6        0.00        9.44      9.55 o 
   0 -17   6       28.66       21.99     10.54 o 
   1 -17   6       22.82       30.18     10.42 o 
   2 -17   6      233.87      284.30     33.39 o 
   3 -17   6      219.99      286.11     32.72 o 
   4 -17   6       20.81       28.28     11.57 o 
   5 -17   6       12.13       24.25     10.82 o 
   6 -17   6        8.57        9.23      7.95 o 
  -3 -16   6       49.03       44.63     11.91 o 
  -2 -16   6       53.48       44.70      9.88 o 
  -1 -16   6        2.28       23.05     10.31 o 
   0 -16   6       33.30       29.58     11.80 o 
   1 -16   6       17.14       13.22      8.22 o 
   2 -16   6        0.12       -2.05      4.82 o 
   3 -16   6       55.01       52.49     14.53 o 
   4 -16   6       39.58       42.31     13.01 o 
   5 -16   6        8.09        1.73      5.51 o 
   6 -16   6        7.05        5.28      6.99 o 
   7 -16   6       38.58       57.87     15.27 o 
   8 -16   6       36.82       33.80     12.06 o 
  -5 -15   6       45.77       48.88     16.12 o 
  -4 -15   6      147.10      127.41     22.73 o 
  -3 -15   6        1.34       -8.06     15.34 o 
  -2 -15   6       83.36       71.54     18.43 o 
  -1 -15   6       94.44       89.20     18.44 o 
   0 -15   6      169.79      190.06     25.64 o 
   1 -15   6       20.41       16.66      9.23 o 
   2 -15   6        2.10        0.70      6.13 o 
   3 -15   6        2.86       19.87      9.47 o 
   4 -15   6       47.85       27.90     10.69 o 
   5 -15   6       25.10       29.50     10.22 o 
   6 -15   6       37.89       43.80     12.77 o 
   7 -15   6      207.10      256.65     30.83 o 
   8 -15   6        0.61        0.66      4.67 o 
   9 -15   6       54.26       50.18     14.56 o 
  -6 -14   6        0.66      -13.43      8.95 o 
  -5 -14   6       71.86       44.13     13.84 o 
  -4 -14   6       15.13        9.35      7.64 o 
  -3 -14   6      416.87      355.33     36.12 o 
  -2 -14   6        3.16        9.46      8.22 o 
  -1 -14   6        7.23       14.39      5.69 o 
   0 -14   6       18.20       36.60     11.05 o 
   1 -14   6      106.62       91.87     17.46 o 
   2 -14   6       21.29       29.27     10.48 o 
   3 -14   6       40.75       69.51     14.83 o 
   4 -14   6        4.16       10.68      7.39 o 
   5 -14   6        0.05       -0.11      6.00 o 
   6 -14   6       23.90       26.92     10.20 o 
   7 -14   6       19.23       18.77      9.10 o 
   8 -14   6       23.83       64.02     16.22 o 
   9 -14   6       39.18       18.64      8.73 o 
  -7 -13   6        5.77       12.32      7.03 o 
  -6 -13   6       50.43       58.40     15.71 o 
  -5 -13   6       78.27       87.67     18.41 o 
  -4 -13   6      250.20      229.57     29.09 o 
  -3 -13   6      284.66      359.70     35.35 o 
  -2 -13   6        9.20        4.71      4.70 o 
  -1 -13   6      219.77      212.35     13.54 o 
   0 -13   6      611.76      561.74     43.39 o 
   1 -13   6       87.83       90.21     16.79 o 
   2 -13   6      311.19      330.94     30.99 o 
   3 -13   6        2.54       13.88      7.37 o 
   4 -13   6        3.37        0.10      5.10 o 
   5 -13   6      110.36      106.33     17.69 o 
   6 -13   6      393.75      446.62     37.27 o 
   7 -13   6       40.10       39.79     12.93 o 
   8 -13   6       32.69       53.54     14.51 o 
   9 -13   6       33.99       42.13     13.12 o 
  10 -13   6      117.00      113.10     21.16 o 
  -8 -12   6      186.49      182.23     28.59 o 
  -7 -12   6        5.93        3.78      5.42 o 
  -6 -12   6       10.61       17.92     10.31 o 
  -5 -12   6      225.90      247.52     30.14 o 
  -4 -12   6       67.31       55.98     14.75 o 
  -3 -12   6       82.49       60.27      7.85 o 
  -2 -12   6        2.26       14.12      4.89 o 
  -1 -12   6        6.13       14.84      4.10 o 
   0 -12   6      101.98      102.04     11.08 o 
   1 -12   6      367.09      333.40     30.25 o 
   2 -12   6     1598.60     1558.08     66.97 o 
   3 -12   6      142.48      158.48     21.06 o 
   4 -12   6     1232.82     1247.92     59.99 o 
   5 -12   6      364.65      359.79     31.92 o 
   6 -12   6       69.76       93.31     16.40 o 
   7 -12   6       38.87       51.66     13.25 o 
   8 -12   6      137.19      160.74     23.43 o 
   9 -12   6       14.06        8.87      6.62 o 
  10 -12   6       49.59       41.28     12.87 o 
  -9 -11   6       53.42       59.21     16.60 o 
  -8 -11   6      101.01      141.19     24.55 o 
  -7 -11   6        4.06        0.14      3.80 o 
  -6 -11   6        8.41       -1.67      7.01 o 
  -5 -11   6       19.97       13.75      8.59 o 
  -4 -11   6       49.80       45.55      6.14 o 
  -3 -11   6      242.41      205.52     13.90 o 
  -2 -11   6      244.61      241.23     15.57 o 
  -1 -11   6        0.82        0.02      2.72 o 
   0 -11   6      227.68      210.34     21.83 o 
   1 -11   6      469.87      465.58     36.81 o 
   2 -11   6     2286.45     2260.44     78.74 o 
   3 -11   6     1003.33     1069.58     52.96 o 
   4 -11   6       81.24       86.82     15.37 o 
   5 -11   6       38.16       33.36     10.20 o 
   6 -11   6      638.58      622.32     42.13 o 
   7 -11   6        3.06       -3.31      5.19 o 
   8 -11   6       61.52      107.37     18.75 o 
   9 -11   6       77.79       99.72     18.68 o 
  10 -11   6        1.59        1.94      6.60 o 
  11 -11   6       47.76       53.84     15.18 o 
  -9 -10   6       53.89       67.60     18.49 o 
  -8 -10   6      172.14      211.12     28.93 o 
  -7 -10   6        9.25        1.77      4.48 o 
  -6 -10   6       34.85       25.13      8.91 o 
  -5 -10   6      100.34       94.32      7.72 o 
  -4 -10   6      726.68      681.36     23.42 o 
  -3 -10   6        0.53       -1.82      2.97 o 
  -2 -10   6      611.41      554.97     22.93 o 
  -1 -10   6       25.18       20.92      4.83 o 
   0 -10   6       49.40       67.83      8.68 o 
   1 -10   6      270.43      276.79     34.78 o 
   2 -10   6      223.26      220.16     15.36 o 
   3 -10   6       14.43       10.63      5.93 o 
   4 -10   6      664.77      663.94     40.28 o 
   5 -10   6      616.10      575.13     38.03 o 
   6 -10   6      565.92      547.04     38.57 o 
   7 -10   6        0.00        1.69      5.05 o 
   8 -10   6      467.17      441.92     37.18 o 
   9 -10   6       91.77      112.49     19.33 o 
  10 -10   6       57.93       46.60     13.66 o 
  11 -10   6        4.11      -13.92      9.28 o 
 -10  -9   6      277.05      353.17     39.07 o 
  -9  -9   6       37.53       38.51     11.77 o 
  -8  -9   6      597.17      626.06     47.98 o 
  -7  -9   6     1050.85     1178.38     64.08 o 
  -6  -9   6      128.32      121.80     24.09 o 
  -5  -9   6      471.77      470.38     17.77 o 
  -4  -9   6      433.45      447.46     18.37 o 
  -3  -9   6       90.91       87.68     20.72 o 
  -2  -9   6      105.30      134.44     10.98 o 
  -1  -9   6       53.56       58.78      5.61 o 
   0  -9   6      374.79      387.83     16.05 o 
   1  -9   6      116.23      133.18      9.46 o 
   2  -9   6      145.52      182.26     11.31 o 
   3  -9   6      555.68      546.52     25.05 o 
   4  -9   6      809.35      826.56     43.61 o 
   5  -9   6       87.95       79.05     13.86 o 
   6  -9   6      244.09      243.36     24.93 o 
   7  -9   6     1003.57      992.26     53.14 o 
   8  -9   6      328.59      279.73     28.93 o 
   9  -9   6       58.15       71.46     15.44 o 
  10  -9   6       37.40       33.85     12.21 o 
  11  -9   6       25.80       21.41      9.60 o 
 -11  -8   6       15.63       34.82     13.42 o 
 -10  -8   6        0.27        5.20      6.90 o 
  -9  -8   6      177.88      190.18     26.68 o 
  -8  -8   6      191.42      230.29     27.86 o 
  -7  -8   6       33.29       48.36     13.42 o 
  -6  -8   6       81.20       84.75      7.08 o 
  -5  -8   6       89.82      103.57      8.34 o 
  -4  -8   6      162.16      149.15     10.35 o 
  -3  -8   6       91.95       98.80      7.52 o 
  -2  -8   6      372.54      351.21     16.95 o 
  -1  -8   6       49.03       51.44      5.78 o 
   0  -8   6      109.06      104.03     13.58 o 
   1  -8   6      975.63     1012.15     30.55 o 
   2  -8   6      339.30      352.26     18.16 o 
   3  -8   6       13.16       18.53      4.47 o 
   4  -8   6       89.16       84.37      7.65 o 
   5  -8   6      361.47      385.20     29.42 o 
   6  -8   6      180.10      183.51     21.02 o 
   7  -8   6       38.58       29.98      8.89 o 
   8  -8   6      505.40      462.31     36.64 o 
   9  -8   6        1.38        0.71      4.78 o 
  10  -8   6       70.84       82.58     17.43 o 
  11  -8   6       15.62       21.38      8.91 o 
 -11  -7   6       14.73       13.31      8.18 o 
 -10  -7   6       31.70       51.67     14.79 o 
  -9  -7   6        0.72       17.35     10.63 o 
  -8  -7   6      637.81      645.17     52.75 o 
  -7  -7   6      174.60      182.22     10.36 o 
  -6  -7   6      364.71      373.66     11.72 o 
  -5  -7   6      329.72      348.07     12.26 o 
  -4  -7   6       98.03      100.10      5.84 o 
  -3  -7   6       17.03        9.81      3.02 o 
  -2  -7   6      438.27      451.48     18.52 o 
  -1  -7   6      680.87      732.42     20.16 o 
   0  -7   6      110.38       98.66      8.86 o 
   1  -7   6        6.28        2.77      2.68 o 
   2  -7   6        2.04        1.84      2.50 o 
   3  -7   6      563.45      596.15     33.39 o 
   4  -7   6      273.44      309.43     11.36 o 
   5  -7   6       67.86       87.41     13.71 o 
   6  -7   6      102.97      112.71     15.97 o 
   7  -7   6        0.71       -1.01      4.19 o 
   8  -7   6       60.75       68.20     13.81 o 
   9  -7   6      127.93      136.00     20.77 o 
  10  -7   6      100.16      130.53     20.84 o 
  11  -7   6      180.41      221.68     28.98 o 
  12  -7   6       50.33       48.86     10.57 o 
 -12  -6   6       72.47       83.57     19.45 o 
 -11  -6   6        1.61        1.04      6.20 o 
 -10  -6   6        0.01       -5.82      6.39 o 
  -9  -6   6       70.19       88.50      7.87 o 
  -8  -6   6      225.29      241.48     12.73 o 
  -7  -6   6       47.97       44.09      5.94 o 
  -6  -6   6      255.41      270.67     10.39 o 
  -5  -6   6      712.62      698.54     15.75 o 
  -4  -6   6       26.78       28.08      3.27 o 
  -3  -6   6      337.85      432.05     13.57 o 
  -2  -6   6      444.05      404.87     18.74 o 
  -1  -6   6        5.95       -0.48      2.80 o 
   0  -6   6     1614.34     1775.07     66.24 o 
   1  -6   6      159.26      148.29     10.62 o 
   2  -6   6      675.75      739.22     35.29 o 
   3  -6   6      155.12      180.24     17.55 o 
   4  -6   6      211.64      208.35      9.49 o 
   5  -6   6       26.59       30.29      4.83 o 
   6  -6   6      143.14      116.79     15.91 o 
   7  -6   6        0.05       -1.96      4.25 o 
   8  -6   6      506.04      487.30     36.90 o 
   9  -6   6      196.11      212.75     25.46 o 
  10  -6   6       14.79       10.46      5.95 o 
  11  -6   6        7.13       15.96      9.30 o 
  12  -6   6       16.99       10.08     10.65 o 
 -13  -5   6        0.02      -14.22      9.48 o 
 -12  -5   6      154.41      168.86     25.88 o 
 -11  -5   6      353.49      407.39     38.61 o 
 -10  -5   6        0.01        0.52      7.65 o 
  -9  -5   6      263.27      266.79     16.76 o 
  -8  -5   6       65.63       48.79      9.58 o 
  -7  -5   6       41.45       39.27      5.55 o 
  -6  -5   6       91.75       98.01      6.30 o 
  -5  -5   6      244.66      247.08      9.15 o 
  -4  -5   6     2110.78     2149.59     40.16 o 
  -3  -5   6       29.67       33.72      3.69 o 
  -2  -5   6      961.83     1055.43     20.34 o 
  -1  -5   6      110.64      104.98      5.82 o 
   0  -5   6     1340.50     1542.38     36.98 o 
   1  -5   6     4853.36     5202.17     74.85 o 
   2  -5   6        0.40        0.65      1.70 o 
   3  -5   6      178.65      182.27      9.03 o 
   4  -5   6       29.67       30.33      5.45 o 
   5  -5   6      151.99      162.60     10.26 o 
   6  -5   6       90.91       91.89      9.96 o 
   7  -5   6       76.88       78.28     13.64 o 
   8  -5   6       63.35       61.29     12.95 o 
   9  -5   6      407.89      437.57     36.51 o 
  10  -5   6      277.22      316.02     32.13 o 
  11  -5   6      224.53      200.76     19.81 o 
  12  -5   6       20.17       18.86      6.77 o 
 -13  -4   6       56.03       36.50     13.46 o 
 -12  -4   6       83.33       86.68     18.43 o 
 -11  -4   6      560.12      574.19     25.12 o 
 -10  -4   6        0.09        5.41      3.31 o 
  -9  -4   6      284.84      296.43     15.73 o 
  -8  -4   6      127.56      106.81      9.37 o 
  -7  -4   6       20.10       16.00      3.03 o 
  -6  -4   6       64.93       64.97      4.73 o 
  -5  -4   6      304.11      291.35     10.94 o 
  -4  -4   6       46.42       41.55      3.69 o 
  -3  -4   6      246.50      239.04      9.51 o 
  -2  -4   6       27.57       20.73      2.65 o 
  -1  -4   6     2407.12     2406.24     41.02 o 
   0  -4   6        5.57        7.58      2.04 o 
   1  -4   6     1537.87     1571.65     27.68 o 
   2  -4   6      164.33      244.98     12.99 o 
   3  -4   6      613.18      628.10     15.94 o 
   4  -4   6      186.79      204.72     13.14 o 
   5  -4   6       49.20       50.20      5.76 o 
   6  -4   6      244.26      254.46     16.03 o 
   7  -4   6      430.39      422.03     31.59 o 
   8  -4   6        4.37        4.70      5.50 o 
   9  -4   6        9.93        3.34      7.83 o 
  10  -4   6       21.93       21.67      6.94 o 
  11  -4   6       40.96       55.32     10.68 o 
  12  -4   6       69.72       72.23     12.33 o 
 -13  -3   6      106.45      106.98     20.52 o 
 -12  -3   6      531.19      596.75     46.34 o 
 -11  -3   6       39.98       43.15     13.98 o 
 -10  -3   6      182.27      175.88     12.88 o 
  -9  -3   6       96.24      152.38     11.74 o 
  -8  -3   6       20.10       39.69      5.02 o 
  -7  -3   6      645.80      714.30     20.15 o 
  -6  -3   6      266.81      254.04     10.52 o 
  -5  -3   6        3.53        0.66      1.44 o 
  -4  -3   6       92.19       85.63      5.10 o 
  -3  -3   6      886.74      872.40     18.84 o 
  -2  -3   6       28.11       31.71      3.16 o 
  -1  -3   6       58.05       56.28      4.59 o 
   0  -3   6     1065.87     1050.53     25.30 o 
   1  -3   6      314.08      309.86     11.10 o 
   2  -3   6      515.97      519.37     17.07 o 
   3  -3   6       79.84       72.48      4.81 o 
   4  -3   6      355.11      349.83     27.67 o 
   5  -3   6        0.40       -1.62      2.92 o 
   6  -3   6      578.28      650.32     27.13 o 
   7  -3   6      901.82      866.96     30.29 o 
   8  -3   6      207.36      234.35     14.67 o 
   9  -3   6      119.00      118.74     13.59 o 
  10  -3   6       30.05       34.42      8.04 o 
  11  -3   6       18.85       33.31      7.98 o 
 -14  -2   6       95.56      111.31     21.82 o 
 -13  -2   6        0.03       -0.74      4.57 o 
 -12  -2   6       35.25       31.83      6.44 o 
 -11  -2   6        6.21       -0.47      3.37 o 
 -10  -2   6      337.90      336.21     18.39 o 
  -9  -2   6      342.44      352.37     18.04 o 
  -8  -2   6       44.40       44.71      5.21 o 
  -7  -2   6       63.64       62.41      6.88 o 
  -6  -2   6     2781.83     2871.34     35.66 o 
  -5  -2   6      745.62      804.59     28.42 o 
  -4  -2   6       48.94       46.15      3.72 o 
  -3  -2   6     1396.21     1418.92     20.97 o 
  -2  -2   6      298.92      264.53      9.84 o 
  -1  -2   6      499.99      423.48     12.02 o 
   0  -2   6      500.60      454.75     12.49 o 
   1  -2   6      584.68      556.38     12.26 o 
   2  -2   6       10.64        7.06      3.15 o 
   3  -2   6     1902.75     1962.97     32.47 o 
   4  -2   6      202.88      208.55      9.76 o 
   5  -2   6        0.70        2.49      1.59 o 
   6  -2   6      242.95      246.55     12.76 o 
   7  -2   6      197.45      221.44     15.55 o 
   8  -2   6      647.17      693.42     31.37 o 
   9  -2   6       83.64      117.88     33.44 o 
  10  -2   6       51.16       51.02      8.29 o 
  11  -2   6        0.07        4.20      8.01 o 
 -14  -1   6       20.94       14.08      8.22 o 
 -13  -1   6       99.21      122.49     12.74 o 
 -12  -1   6        0.16        1.27      3.36 o 
 -11  -1   6      277.77      264.86     17.17 o 
 -10  -1   6       84.31       78.15      8.84 o 
  -9  -1   6       33.37       43.65      5.57 o 
  -8  -1   6      521.36      484.75     15.05 o 
  -7  -1   6       23.19       17.57      4.05 o 
  -6  -1   6     1575.89     1608.54     33.58 o 
  -5  -1   6      172.64      164.42      7.06 o 
  -4  -1   6      217.68      223.12      7.79 o 
  -3  -1   6       41.93       36.47      3.06 o 
  -2  -1   6      173.39      169.96      8.99 o 
  -1  -1   6      787.63      659.12     14.36 o 
   0  -1   6       20.09       24.81      2.57 o 
   1  -1   6      513.06      518.11     10.57 o 
   2  -1   6     2344.31     2366.75     27.70 o 
   3  -1   6        0.54       -0.26      1.09 o 
   4  -1   6        1.07        0.51      1.37 o 
   5  -1   6      627.46      647.79     19.23 o 
   6  -1   6      882.63      931.31     50.48 o 
   7  -1   6      160.29      137.64     10.25 o 
   8  -1   6      196.05      199.73     10.76 o 
   9  -1   6      163.10      169.67     14.74 o 
  10  -1   6       36.64       38.40     10.09 o 
  11  -1   6        4.47       18.90      9.93 o 
 -14   0   6       20.07       33.87     11.96 o 
 -13   0   6        5.50       12.31      5.08 o 
 -12   0   6      234.61      244.19     17.48 o 
 -11   0   6        6.39        6.75      3.46 o 
 -10   0   6      137.81      122.00     11.38 o 
  -9   0   6      144.52      306.41     17.36 o 
  -8   0   6        0.01       -0.39      1.75 o 
  -7   0   6     1791.63     1915.75     37.37 o 
  -6   0   6       86.21      196.13      9.52 o 
  -5   0   6      643.65      687.29     15.27 o 
  -4   0   6     1101.52     1111.28     17.56 o 
  -3   0   6        1.14        0.33      1.37 o 
  -2   0   6      239.98      251.37      7.85 o 
  -1   0   6      514.22      424.18     11.15 o 
   0   0   6     1019.77     1043.45     14.55 o 
   1   0   6      461.28      423.92      9.36 o 
   2   0   6      578.85      554.48     12.45 o 
   3   0   6      100.22       79.25     34.22 o 
   4   0   6       60.34       43.85      4.85 o 
   5   0   6       52.12       40.42      5.05 o 
   6   0   6      242.50      275.63     14.32 o 
   7   0   6     1036.07     1062.98     29.38 o 
   8   0   6       17.66       12.05      5.27 o 
   9   0   6        2.66       24.53      6.07 o 
  10   0   6       33.64       49.87      9.17 o 
  11   0   6        3.58        3.87      3.43 o 
 -14   1   6        0.15       -1.09     11.12 o 
 -13   1   6        0.01       -1.39      4.61 o 
 -12   1   6        0.87        1.03      2.76 o 
 -11   1   6      325.52      320.23     21.15 o 
 -10   1   6      255.30      243.34     16.02 o 
  -9   1   6      199.19      217.64     11.98 o 
  -8   1   6       58.05       63.15     12.40 o 
  -7   1   6      172.58      198.64      8.45 o 
  -6   1   6      345.89      365.04     10.57 o 
  -5   1   6      364.39      405.08      9.24 o 
  -4   1   6     2034.00     2162.81     27.39 o 
  -3   1   6        0.56        2.30      1.44 o 
  -2   1   6      137.73      172.32      5.35 o 
  -1   1   6     1899.52     1993.44     26.10 o 
   0   1   6       34.67       28.45      2.23 o 
   1   1   6      140.79      121.75      5.34 o 
   2   1   6      642.10      664.83     12.77 o 
   3   1   6       57.60       24.27      8.87 o 
   4   1   6      425.11      438.71     15.33 o 
   5   1   6      118.66      130.95      9.34 o 
   6   1   6       63.32       85.48      9.92 o 
   7   1   6      729.58      736.56     30.52 o 
   8   1   6        1.21        6.53      2.82 o 
   9   1   6       44.80       54.16      9.22 o 
  10   1   6        4.10        6.99      4.71 o 
  11   1   6       16.77       15.86      9.53 o 
 -14   2   6      147.76      193.51     32.19 o 
 -13   2   6       78.78       90.56     11.72 o 
 -12   2   6      441.68      426.47     23.72 o 
 -11   2   6       12.00       15.35      4.52 o 
 -10   2   6       31.78       37.33      6.59 o 
  -9   2   6        0.01        2.05      2.14 o 
  -8   2   6      413.38      391.19     17.96 o 
  -7   2   6      154.37      166.59     10.70 o 
  -6   2   6      382.89      368.33     11.89 o 
  -5   2   6       88.90      105.77      5.53 o 
  -4   2   6      390.18      410.91      7.55 o 
  -3   2   6      701.41      741.34     14.00 o 
  -2   2   6        0.01       -0.20      0.78 o 
  -1   2   6      221.15      247.78     11.40 o 
   0   2   6      990.89     1090.92     13.05 o 
   1   2   6      984.27      975.25     18.98 o 
   2   2   6      391.79      391.53     10.91 o 
   3   2   6       22.89       14.07      4.53 o 
   4   2   6        0.01       -0.18      1.38 o 
   5   2   6      565.44      551.44     19.63 o 
   6   2   6      103.50       79.79      7.25 o 
   7   2   6        6.38        6.43      4.56 o 
   8   2   6        0.63        1.31      3.51 o 
   9   2   6        0.61       -1.12     14.21 o 
  10   2   6        4.19        7.28      4.73 o 
  11   2   6       18.21       17.65      8.01 o 
 -14   3   6       35.66       24.01      6.81 o 
 -13   3   6       53.92       52.02      8.57 o 
 -12   3   6        0.45       22.51      6.16 o 
 -11   3   6       25.91       27.75      6.21 o 
 -10   3   6      550.52      535.06     23.86 o 
  -9   3   6        0.29        4.17      2.18 o 
  -8   3   6     1321.01     1379.96     34.58 o 
  -7   3   6        6.58        5.76      6.41 o 
  -6   3   6      231.66      260.29      9.48 o 
  -5   3   6      875.90      969.15     22.60 o 
  -4   3   6      142.92      133.91      6.06 o 
  -3   3   6       62.13       81.37      7.49 o 
  -2   3   6      135.11      102.02     13.32 o 
  -1   3   6       44.04       31.97     10.24 o 
   0   3   6     1414.83     1510.85     19.47 o 
   1   3   6       10.87        6.03      1.39 o 
   2   3   6       74.29       66.29      6.87 o 
   3   3   6     3589.17     3944.50     39.54 o 
   4   3   6      830.76      861.70     18.75 o 
   5   3   6       31.03        5.35      4.43 o 
   6   3   6        6.34       29.48      4.58 o 
   7   3   6      479.34      481.27     23.12 o 
   8   3   6       49.74       53.02     10.80 o 
   9   3   6        6.03       24.58      7.20 o 
  10   3   6       20.39       31.20      8.15 o 
 -14   4   6       76.08       67.14     10.17 o 
 -13   4   6       80.01       92.30     14.61 o 
 -12   4   6      141.02      145.38     13.83 o 
 -11   4   6      138.20      152.08     13.38 o 
 -10   4   6       17.67       18.38      4.61 o 
  -9   4   6        4.94        2.22      1.87 o 
  -8   4   6      372.92      389.60     17.32 o 
  -7   4   6     2115.42     2226.07     33.54 o 
  -6   4   6       23.86       24.58      2.47 o 
  -5   4   6      302.86      282.87     10.11 o 
  -4   4   6      415.98      459.47     10.73 o 
  -3   4   6      219.85      240.95     13.48 o 
  -2   4   6       27.64       17.74      3.00 o 
  -1   4   6        0.14        0.54      1.07 o 
   0   4   6      129.96      141.04      5.95 o 
   1   4   6      398.43      405.13     11.70 o 
   2   4   6      484.29      523.95     13.36 o 
   3   4   6       63.08       47.98      9.90 o 
   4   4   6     1450.87     1530.86     37.75 o 
   5   4   6      622.61      582.03     21.01 o 
   6   4   6       17.25        4.38      7.67 o 
   7   4   6      307.69      304.18     21.74 o 
   8   4   6       45.44       36.70      8.63 o 
   9   4   6       32.88       24.17     13.82 o 
  10   4   6      190.54      200.10     20.22 o 
 -14   5   6      119.77       87.36     11.76 o 
 -13   5   6       21.59       25.88      6.37 o 
 -12   5   6       14.24        2.19      3.85 o 
 -11   5   6        0.15        0.62      2.22 o 
 -10   5   6       20.48       19.64      3.99 o 
  -9   5   6       42.11       35.13      7.71 o 
  -8   5   6      401.02      375.87     11.93 o 
  -7   5   6      592.73      556.41     13.21 o 
  -6   5   6       72.14       52.81      3.19 o 
  -5   5   6        1.18        1.22      1.42 o 
  -4   5   6      408.71      404.01     32.80 o 
  -3   5   6        1.15        1.25      3.66 o 
  -2   5   6      430.69      457.47     11.09 o 
  -1   5   6        3.42        1.60      1.32 o 
   0   5   6      608.47      603.44     12.35 o 
   1   5   6      709.38      754.99     15.25 o 
   2   5   6      400.31      435.08     12.55 o 
   3   5   6      493.46      493.11     14.24 o 
   4   5   6     1110.68     1115.19     31.42 o 
   5   5   6      158.01      138.71     11.82 o 
   6   5   6      133.35      123.26     13.67 o 
   7   5   6       15.66       20.57      6.17 o 
   8   5   6        2.99        3.31      4.01 o 
   9   5   6        8.83        0.70      4.42 o 
 -14   6   6       30.41       22.51     10.06 o 
 -13   6   6       50.44       62.52      9.48 o 
 -12   6   6        1.62        1.60      3.28 o 
 -11   6   6        3.17        6.74      3.76 o 
 -10   6   6      266.07      264.88     11.45 o 
  -9   6   6        6.96       20.45      3.44 o 
  -8   6   6      569.23      527.01     16.05 o 
  -7   6   6      355.08      339.06      9.77 o 
  -6   6   6      412.75      410.80     13.78 o 
  -5   6   6       96.64      102.22      5.98 o 
  -4   6   6      102.40      104.68     13.96 o 
  -3   6   6       45.54       76.47     12.01 o 
  -2   6   6       30.84       32.48      3.44 o 
  -1   6   6      174.55      159.83      5.09 o 
   0   6   6      529.68      592.54     12.14 o 
   1   6   6       52.85       42.54      3.41 o 
   2   6   6       55.90       40.73     14.31 o 
   3   6   6      739.03      749.40     21.87 o 
   4   6   6        0.62       -0.79      1.86 o 
   5   6   6      422.08      399.53     33.58 o 
   6   6   6       28.77       32.99      7.76 o 
   7   6   6       25.19       24.52      7.18 o 
   8   6   6        0.00        7.53      5.80 o 
   9   6   6       71.09       66.19     11.90 o 
 -14   7   6       25.15       23.95     11.16 o 
 -13   7   6       10.80        7.09      5.40 o 
 -12   7   6       10.95        7.19      3.65 o 
 -11   7   6        9.44        7.19      5.24 o 
 -10   7   6      640.88      634.34     17.71 o 
  -9   7   6       68.29       64.00      6.05 o 
  -8   7   6        0.80        0.76      1.29 o 
  -7   7   6       45.03       39.39      2.52 o 
  -6   7   6       11.27        5.96      1.98 o 
  -5   7   6       45.14       64.45     11.98 o 
  -4   7   6      428.01      480.35     31.07 o 
  -3   7   6       90.45      106.07     12.95 o 
  -2   7   6     1222.49     1172.35     22.94 o 
  -1   7   6        1.77        3.06      1.13 o 
   0   7   6      876.47      826.11     16.74 o 
   1   7   6       13.25       12.80      2.30 o 
   2   7   6      143.06      161.57      8.28 o 
   3   7   6       35.10       30.27      4.01 o 
   4   7   6       93.15       89.79      6.67 o 
   5   7   6       42.99       51.52     10.93 o 
   6   7   6       19.93       21.76     13.80 o 
   7   7   6       56.80       66.18     20.82 o 
   8   7   6       31.04       29.91     17.73 o 
 -13   8   6       13.89       28.98     12.37 o 
 -12   8   6        1.34        5.10      5.79 o 
 -11   8   6       47.15       54.81      7.91 o 
 -10   8   6       22.42       13.25      7.94 o 
  -9   8   6      273.79      249.89     16.73 o 
  -8   8   6        2.57        1.05      0.98 o 
  -7   8   6      197.80      177.77     10.08 o 
  -6   8   6       35.72       24.37      7.54 o 
  -5   8   6       40.63       34.08      3.90 o 
  -4   8   6      141.16      119.66     10.29 o 
  -3   8   6       19.29       11.37      7.28 o 
  -2   8   6      350.69      357.65     11.68 o 
  -1   8   6     1165.91     1088.50     15.80 o 
   0   8   6      703.60      640.09     15.35 o 
   1   8   6        0.24       -0.86      1.59 o 
   2   8   6       54.97       46.78      4.68 o 
   3   8   6       47.03       55.50      5.33 o 
   4   8   6       95.29       89.90     18.96 o 
   5   8   6       10.89        6.28      3.95 o 
   6   8   6      178.95      182.54     18.37 o 
   7   8   6        3.46        4.84      4.12 o 
 -13   9   6       39.11       16.63      8.80 o 
 -12   9   6        5.30       10.49      5.46 o 
 -11   9   6       15.44       14.45      7.26 o 
 -10   9   6      353.41      385.85     35.63 o 
  -9   9   6        1.54        7.04      2.45 o 
  -8   9   6       15.85       12.75      2.10 o 
  -7   9   6        7.38        7.03      2.45 o 
  -6   9   6        7.66        6.50      2.30 o 
  -5   9   6      112.43      106.18      7.16 o 
  -4   9   6        0.00        1.26      0.87 o 
  -3   9   6      695.59      682.64     35.36 o 
  -2   9   6      222.48      198.90      5.91 o 
  -1   9   6     1398.11     1376.22     24.01 o 
   0   9   6      161.88      167.27      8.09 o 
   1   9   6      258.00      246.74     10.40 o 
   2   9   6      111.97      100.66      8.45 o 
   3   9   6       50.74       64.58      6.94 o 
   4   9   6      163.71      237.19     31.96 o 
   5   9   6        9.00       10.23     10.76 o 
   6   9   6        3.29       -3.23      5.74 o 
 -12  10   6        3.25        2.80      6.13 o 
 -11  10   6       17.61       22.85     11.28 o 
 -10  10   6       23.39       19.89      8.69 o 
  -9  10   6       17.05       18.14      8.15 o 
  -8  10   6       55.22       58.28      7.60 o 
  -7  10   6      105.80      123.72     10.24 o 
  -6  10   6      435.53      399.81     16.41 o 
  -5  10   6        0.00        1.79      2.42 o 
  -4  10   6       24.72       20.40      2.11 o 
  -3  10   6       15.45       19.10      2.27 o 
  -2  10   6        0.01        0.90      0.94 o 
  -1  10   6        7.18        2.36      1.47 o 
   0  10   6      422.74      444.52     13.95 o 
   1  10   6       56.52       61.76      6.72 o 
   2  10   6       31.31       25.84      6.33 o 
   3  10   6       18.79       14.04      9.06 o 
   4  10   6       12.99       21.01      6.71 o 
   5  10   6       71.55       73.34     12.11 o 
 -11  11   6      233.43      276.88     32.80 o 
 -10  11   6       40.93       30.22     11.22 o 
  -9  11   6      256.98      268.29     30.50 o 
  -8  11   6      477.42      547.64     42.58 o 
  -7  11   6       32.75       48.74     12.21 o 
  -6  11   6      147.99      140.82     20.36 o 
  -5  11   6        2.40        9.34      7.43 o 
  -4  11   6       28.72       29.11      6.84 o 
  -3  11   6       25.80       32.77      6.55 o 
  -2  11   6      351.75      327.53     14.56 o 
  -1  11   6      259.76      254.79     13.43 o 
   0  11   6       16.51       17.98      5.63 o 
   1  11   6       78.35       79.75      7.81 o 
   2  11   6       36.64       44.55      8.34 o 
   3  11   6       35.50       22.93      9.14 o 
   4  11   6       28.55       27.86      7.91 o 
 -10  12   6       36.53       36.29     12.49 o 
  -9  12   6        0.67       -2.94      6.98 o 
  -8  12   6       13.32       12.12      7.31 o 
  -7  12   6       29.90       22.66      8.82 o 
  -6  12   6        0.23        8.86      6.31 o 
  -5  12   6       83.46       78.44     15.47 o 
  -4  12   6        1.70        2.87      3.53 o 
  -3  12   6        7.01        8.03      7.71 o 
  -2  12   6        0.04        1.31      3.49 o 
  -1  12   6      171.32      211.08     16.83 o 
   0  12   6       10.90       11.45      4.33 o 
   1  12   6       31.67        8.78      5.54 o 
   2  12   6       40.79       49.76     15.00 o 
  -9  13   6       15.62       11.63      8.08 o 
  -8  13   6        9.77        9.62      7.17 o 
  -7  13   6        0.00        3.39      6.20 o 
  -6  13   6       88.87      124.75     21.00 o 
  -5  13   6       53.18       87.98     16.89 o 
  -4  13   6        0.01       -5.48      4.13 o 
  -3  13   6        0.04        1.27      6.13 o 
  -2  13   6      145.15      155.33     19.09 o 
  -1  13   6      123.47      127.14     13.28 o 
   0  13   6       64.77       93.18     19.59 o 
   1  13   6        3.34        1.91      5.75 o 
  -8  14   6        8.95       14.65      8.84 o 
  -7  14   6       12.55       29.47     11.23 o 
  -6  14   6       78.50       84.11     17.12 o 
  -5  14   6       46.19       50.74     13.77 o 
  -4  14   6      274.55      256.87     20.54 o 
  -3  14   6      179.41      209.49     18.44 o 
  -2  14   6      353.29      432.20     41.09 o 
  -1  14   6        0.89        2.66      5.70 o 
  -5  15   6      203.36      213.65     27.32 o 
  -4  15   6       53.49       35.10      8.29 o 
  -1 -17   7       26.00       35.47     12.69 o 
   0 -17   7       23.74        6.20      7.04 o 
   1 -17   7       48.85       75.78     18.01 o 
   2 -17   7       80.85      107.43     21.44 o 
   3 -17   7      147.53      152.03     24.95 o 
   4 -17   7       65.90       79.15     17.36 o 
   5 -17   7        1.68        0.54      4.95 o 
  -3 -16   7        5.17       -1.89      4.08 o 
  -2 -16   7        0.33        9.19      5.93 o 
  -1 -16   7      223.07      332.24     36.82 o 
   0 -16   7        0.71       -5.26      6.58 o 
   1 -16   7        1.56       -4.40      6.61 o 
   2 -16   7      150.98      165.15     24.94 o 
   3 -16   7       29.69       49.93     14.50 o 
   4 -16   7       11.17        9.25      5.87 o 
   5 -16   7       33.09       37.27     11.74 o 
   6 -16   7        2.37       -2.49      6.97 o 
   7 -16   7       84.99       87.48     19.36 o 
  -5 -15   7       27.19       40.45     15.21 o 
  -4 -15   7       53.44       64.23     16.95 o 
  -3 -15   7        9.24        9.77     11.68 o 
  -2 -15   7       15.53       20.16      6.93 o 
  -1 -15   7       13.29       15.09      8.86 o 
   0 -15   7      162.08      170.61     25.26 o 
   1 -15   7        2.72        1.04      5.01 o 
   2 -15   7       43.61       43.51     13.04 o 
   3 -15   7       17.93       13.20      8.02 o 
   4 -15   7        1.69       -5.09      6.00 o 
   5 -15   7       25.72       36.67     12.82 o 
   6 -15   7      364.62      371.41     36.87 o 
   7 -15   7        1.90        1.73      5.08 o 
   8 -15   7       16.14       34.76     12.68 o 
  -6 -14   7       25.10       11.36      7.71 o 
  -5 -14   7       26.95       14.53      9.30 o 
  -4 -14   7       15.99       13.08      8.31 o 
  -3 -14   7        0.01        3.24      4.96 o 
  -2 -14   7        1.88        3.60      3.55 o 
  -1 -14   7       83.86       81.13     17.44 o 
   0 -14   7       19.40       23.57      8.98 o 
   1 -14   7       16.05        4.08      6.27 o 
   2 -14   7      801.46      811.60     51.62 o 
   3 -14   7       21.93       22.72      9.71 o 
   4 -14   7       86.97       91.33     17.27 o 
   5 -14   7       46.84       46.88     13.16 o 
   6 -14   7       51.23       43.24     12.66 o 
   7 -14   7       26.70       62.04     15.61 o 
   8 -14   7      552.60      731.97     53.22 o 
   9 -14   7       89.59      118.88     22.63 o 
  -7 -13   7        0.19       -7.11      6.90 o 
  -6 -13   7       17.69       20.48     10.28 o 
  -5 -13   7       30.25       26.51     10.97 o 
  -4 -13   7        1.44        9.89      7.62 o 
  -3 -13   7      427.71      440.49     39.40 o 
  -2 -13   7      129.38      101.09      9.55 o 
  -1 -13   7      447.21      439.38     49.06 o 
   0 -13   7       23.12       14.72      8.09 o 
   1 -13   7        4.72        9.60      4.85 o 
   2 -13   7       29.69       39.60     11.63 o 
   3 -13   7        3.54        2.67      4.46 o 
   4 -13   7       89.06      102.81     17.78 o 
   5 -13   7      211.62      199.29     25.20 o 
   6 -13   7        7.37       12.14      7.69 o 
   7 -13   7        0.27       -3.71      5.09 o 
   8 -13   7      148.02      148.86     23.48 o 
   9 -13   7       59.04      222.40     32.18 o 
  -8 -12   7      288.63      328.86     38.17 o 
  -7 -12   7        7.69        4.99      5.38 o 
  -6 -12   7       18.94        8.42      5.95 o 
  -5 -12   7       49.75       83.03     17.32 o 
  -4 -12   7      253.80      224.88     27.68 o 
  -3 -12   7      493.95      423.91     21.45 o 
  -2 -12   7      809.28      767.02     25.54 o 
  -1 -12   7      212.37      197.55     13.05 o 
   0 -12   7      191.57      193.78     15.60 o 
   1 -12   7      367.95      317.29     30.07 o 
   2 -12   7      504.54      451.37     35.99 o 
   3 -12   7      339.82      309.37     29.70 o 
   4 -12   7       21.25       21.56      8.31 o 
   5 -12   7       34.75       29.20      9.49 o 
   6 -12   7       10.94       18.21      8.70 o 
   7 -12   7       20.22       23.55     10.35 o 
   8 -12   7       43.44       46.32     12.98 o 
   9 -12   7        0.02       -3.90      7.09 o 
  10 -12   7       80.14       78.34     18.13 o 
  -9 -11   7        5.04        6.27      7.85 o 
  -8 -11   7       19.49        9.74      7.97 o 
  -7 -11   7        1.12        9.12      8.28 o 
  -6 -11   7      424.15      502.85     42.78 o 
  -5 -11   7      390.22      368.05     35.52 o 
  -4 -11   7      120.33      116.53     10.49 o 
  -3 -11   7      310.15      303.94     17.68 o 
  -2 -11   7      284.76      237.22     15.97 o 
  -1 -11   7       46.54       40.42      6.15 o 
   0 -11   7        5.89        8.18      4.37 o 
   1 -11   7      248.82      265.28     26.14 o 
   2 -11   7     1363.71     1386.52     61.68 o 
   3 -11   7        1.95       -6.58      5.90 o 
   4 -11   7       37.94       44.40     12.38 o 
   5 -11   7       51.31       70.14     14.40 o 
   6 -11   7      161.52      146.45     20.96 o 
   7 -11   7       78.45       57.02     13.02 o 
   8 -11   7        0.78       -5.59      7.17 o 
   9 -11   7      128.15      164.19     24.55 o 
  10 -11   7       17.93       37.77     13.45 o 
 -10 -10   7      216.64      246.51     33.50 o 
  -9 -10   7       16.63        4.18      4.68 o 
  -8 -10   7       45.35       53.54     15.08 o 
  -7 -10   7      563.78      557.07     44.93 o 
  -6 -10   7       61.36       66.47     15.17 o 
  -5 -10   7       16.72       19.80      4.26 o 
  -4 -10   7        0.31        0.10      3.01 o 
  -3 -10   7      363.67      384.93     23.84 o 
  -2 -10   7       27.76       37.77      6.70 o 
  -1 -10   7        5.36        7.32      3.12 o 
   0 -10   7        5.31        6.31      7.92 o 
   1 -10   7       73.84       76.76     21.35 o 
   2 -10   7      224.49      248.66     24.80 o 
   3 -10   7       77.97       73.84     13.79 o 
   4 -10   7     1076.87     1059.21     52.60 o 
   5 -10   7      378.69      345.45     30.31 o 
   6 -10   7      360.95      358.74     31.92 o 
   7 -10   7      161.92      148.06     21.52 o 
   8 -10   7       19.23       24.28      8.92 o 
   9 -10   7       13.17        2.72      6.42 o 
  10 -10   7       13.93        6.40      6.37 o 
  11 -10   7       17.41       21.54     10.74 o 
 -10  -9   7        4.76        2.70      6.30 o 
  -9  -9   7       59.64       87.62     19.23 o 
  -8  -9   7        0.80        4.81      6.66 o 
  -7  -9   7       22.10       14.92      8.07 o 
  -6  -9   7      117.88      112.60      9.12 o 
  -5  -9   7       65.24       58.29      6.95 o 
  -4  -9   7      161.50      154.98     11.70 o 
  -3  -9   7       58.29       59.15     14.54 o 
  -2  -9   7      105.21      115.26     11.91 o 
  -1  -9   7      287.29      302.41     14.43 o 
   0  -9   7       41.28       46.15      6.14 o 
   1  -9   7        2.51        3.54      2.14 o 
   2  -9   7      265.98      273.36     17.12 o 
   3  -9   7      485.66      484.36     33.18 o 
   4  -9   7      224.58      234.54     23.63 o 
   5  -9   7      116.25      121.33     10.13 o 
   6  -9   7        0.90       -0.78      4.80 o 
   7  -9   7     1093.75     1142.32     58.31 o 
   8  -9   7       29.90       35.42     10.73 o 
   9  -9   7       25.44       39.98     11.83 o 
  10  -9   7        0.02        7.20      5.47 o 
  11  -9   7       21.88       30.55     11.19 o 
 -11  -8   7        0.74       -6.48      7.33 o 
 -10  -8   7        3.78       -1.44      5.96 o 
  -9  -8   7       77.58       59.25     14.83 o 
  -8  -8   7      249.16      234.79     28.34 o 
  -7  -8   7      221.28      202.56     17.55 o 
  -6  -8   7      570.55      566.11     21.25 o 
  -5  -8   7     1073.18     1072.75     30.39 o 
  -4  -8   7        0.13        7.41      3.54 o 
  -3  -8   7        1.97       -1.73      2.26 o 
  -2  -8   7      228.99      232.67     14.40 o 
  -1  -8   7      644.05      683.91     21.04 o 
   0  -8   7     1113.31     1179.25     54.77 o 
   1  -8   7      178.15      199.97     13.91 o 
   2  -8   7      528.03      583.07     20.20 o 
   3  -8   7        7.52        5.52      2.86 o 
   4  -8   7        8.77       10.27      3.94 o 
   5  -8   7      166.29      153.61     19.16 o 
   6  -8   7        3.76        1.24      3.47 o 
   7  -8   7       24.39        8.85      6.08 o 
   8  -8   7        0.00       10.62      5.62 o 
   9  -8   7       14.35       14.01      8.06 o 
  10  -8   7      166.09      178.35     25.22 o 
  11  -8   7       29.27        5.41      4.19 o 
 -12  -7   7        5.72       11.81      7.96 o 
 -11  -7   7       27.24       30.65     12.22 o 
 -10  -7   7       53.98       55.61     15.31 o 
  -9  -7   7      243.98      302.58     14.56 o 
  -8  -7   7      451.21      486.46     22.52 o 
  -7  -7   7     1259.79     1196.19     24.34 o 
  -6  -7   7      641.21      650.95     34.16 o 
  -5  -7   7       24.63       17.16      3.09 o 
  -4  -7   7      113.68      128.23      7.14 o 
  -3  -7   7      573.87      602.88     15.77 o 
  -2  -7   7        3.33        2.14      2.44 o 
  -1  -7   7       19.31       12.04      3.95 o 
   0  -7   7       48.36       72.84     10.00 o 
   1  -7   7       20.36       19.76      4.68 o 
   2  -7   7      456.47      524.52     22.15 o 
   3  -7   7        0.67        0.67      2.50 o 
   4  -7   7       78.69       69.71      5.68 o 
   5  -7   7       22.97       17.70      7.11 o 
   6  -7   7       81.79       93.65     15.36 o 
   7  -7   7        0.01       -0.90      4.09 o 
   8  -7   7      551.82      583.80     41.77 o 
   9  -7   7        0.56        0.41      3.90 o 
  10  -7   7        1.89       10.25      7.58 o 
  11  -7   7       13.03       15.35     10.05 o 
 -12  -6   7       63.37       56.00     15.12 o 
 -11  -6   7      130.90      154.99     24.11 o 
 -10  -6   7        0.52       -2.77      7.07 o 
  -9  -6   7        2.25        1.33      4.19 o 
  -8  -6   7      333.74      309.03     15.93 o 
  -7  -6   7       45.38       67.42      5.78 o 
  -6  -6   7      119.23      134.18      8.01 o 
  -5  -6   7        0.39        2.36      2.21 o 
  -4  -6   7       85.14       93.38      6.06 o 
  -3  -6   7      136.89      138.34      8.80 o 
  -2  -6   7      297.74      297.20     12.05 o 
  -1  -6   7       16.85       16.43      3.32 o 
   0  -6   7        7.54        8.92      3.55 o 
   1  -6   7     4455.47     4659.27    131.99 o 
   2  -6   7      509.05      558.31     22.43 o 
   3  -6   7     1062.53     1128.54     23.48 o 
   4  -6   7        0.05       -0.47      1.37 o 
   5  -6   7      220.80      194.37     20.42 o 
   6  -6   7       25.56       30.10      8.60 o 
   7  -6   7        1.26        5.12      4.21 o 
   8  -6   7       42.56       51.28     12.25 o 
   9  -6   7      375.87      360.65     34.16 o 
  10  -6   7       20.43        1.17      5.37 o 
  11  -6   7        0.28        7.10      6.11 o 
 -13  -5   7      243.64      240.15     32.28 o 
 -12  -5   7        6.84       -4.23      5.72 o 
 -11  -5   7       33.19       19.18      7.47 o 
 -10  -5   7      640.72      649.85     24.81 o 
  -9  -5   7       54.37       56.39      7.25 o 
  -8  -5   7      321.53      306.10     16.24 o 
  -7  -5   7       44.52       41.07      4.74 o 
  -6  -5   7      284.22      290.39     10.73 o 
  -5  -5   7      183.33      210.48      8.97 o 
  -4  -5   7       59.86       60.45      5.50 o 
  -3  -5   7       41.87       38.66      4.35 o 
  -2  -5   7      140.97      144.77      7.28 o 
  -1  -5   7       19.93       39.96      4.01 o 
   0  -5   7        2.36        3.71      1.96 o 
   1  -5   7     1050.47     1078.70     29.93 o 
   2  -5   7       90.52       76.47      7.73 o 
   3  -5   7        2.79        2.34      1.70 o 
   4  -5   7     1685.60     1729.34     34.97 o 
   5  -5   7       58.41       61.84      9.79 o 
   6  -5   7      138.62      143.61     18.07 o 
   7  -5   7      203.01      177.34     21.25 o 
   8  -5   7      325.63      397.39     33.47 o 
   9  -5   7        0.05       -1.37      4.27 o 
  10  -5   7       11.16       25.91     10.56 o 
  11  -5   7        0.02        4.19      3.88 o 
 -13  -4   7        9.06       -3.44      5.48 o 
 -12  -4   7      425.38      410.40     39.01 o 
 -11  -4   7      261.32      245.37     15.91 o 
 -10  -4   7        3.19        5.57      3.04 o 
  -9  -4   7       91.94       74.80      8.32 o 
  -8  -4   7      722.67      709.55     25.35 o 
  -7  -4   7        0.60       -0.27      1.59 o 
  -6  -4   7       78.75       71.15      5.31 o 
  -5  -4   7        9.20        9.33      2.42 o 
  -4  -4   7     1327.44     1398.35     23.51 o 
  -3  -4   7       33.17       17.74      8.80 o 
  -2  -4   7      135.96      142.78      7.90 o 
  -1  -4   7      350.32      362.32     12.67 o 
   0  -4   7     2110.78     2192.99     37.48 o 
   1  -4   7      674.73      764.57     21.25 o 
   2  -4   7      115.42      124.24      7.27 o 
   3  -4   7      103.72      108.84      6.98 o 
   4  -4   7      113.13      139.43      9.34 o 
   5  -4   7       48.12       39.70      5.35 o 
   6  -4   7      145.16      164.38     19.07 o 
   7  -4   7     1035.47      995.24     50.76 o 
   8  -4   7      131.94      163.15     21.46 o 
   9  -4   7       30.51       48.06     13.50 o 
  10  -4   7      136.37      145.34     16.38 o 
  11  -4   7       12.22       20.88      7.06 o 
 -13  -3   7       46.77       39.22     12.07 o 
 -12  -3   7       62.65       68.44      8.90 o 
 -11  -3   7       52.38       27.29      5.41 o 
 -10  -3   7      650.73      602.20     24.97 o 
  -9  -3   7      127.11      119.58     10.66 o 
  -8  -3   7       71.42       52.80      5.95 o 
  -7  -3   7       74.52       91.92      6.13 o 
  -6  -3   7       23.95       44.71      4.72 o 
  -5  -3   7     1271.41     1390.50     23.50 o 
  -4  -3   7       20.55       13.77      7.12 o 
  -3  -3   7       15.07        6.59      1.85 o 
  -2  -3   7      594.09      573.55     21.66 o 
  -1  -3   7       45.95       71.60      5.53 o 
   0  -3   7      799.43      900.75     28.30 o 
   1  -3   7      314.03      322.78     12.08 o 
   2  -3   7      398.08      380.02     11.17 o 
   3  -3   7      147.96      150.28      8.20 o 
   4  -3   7        0.01        5.51      3.15 o 
   5  -3   7       52.17       54.90      6.21 o 
   6  -3   7      198.40      218.79     15.44 o 
   7  -3   7      432.42      441.67     20.13 o 
   8  -3   7      289.26      319.19     29.83 o 
   9  -3   7       16.91       20.62      6.26 o 
  10  -3   7       14.63       33.00     12.62 o 
  11  -3   7       22.37       19.41      6.38 o 
 -14  -2   7       41.51       60.74     16.20 o 
 -13  -2   7       51.86       53.09     13.76 o 
 -12  -2   7       12.33        2.08      4.01 o 
 -11  -2   7       17.69       24.97      8.17 o 
 -10  -2   7      234.90      248.96     16.06 o 
  -9  -2   7      208.78      203.72     14.07 o 
  -8  -2   7      805.79      869.22     27.67 o 
  -7  -2   7       22.98       28.63      4.02 o 
  -6  -2   7      175.68      171.81      7.93 o 
  -5  -2   7      390.00      398.26     24.72 o 
  -4  -2   7      157.94      154.77      7.00 o 
  -3  -2   7        0.01       -0.72      1.26 o 
  -2  -2   7     5164.43     5254.96     71.06 o 
  -1  -2   7      307.88      295.06     10.66 o 
   0  -2   7      751.93      802.49     17.93 o 
   1  -2   7      292.68      293.70      9.40 o 
   2  -2   7      234.83      280.95      8.69 o 
   3  -2   7      235.52      260.54     11.41 o 
   4  -2   7        0.02        3.46      2.32 o 
   5  -2   7      639.93      617.54     16.66 o 
   6  -2   7      685.94      668.57     26.71 o 
   7  -2   7      321.72      327.47     28.64 o 
   8  -2   7        0.21        0.23      2.84 o 
   9  -2   7       21.33       13.83      4.48 o 
  10  -2   7       59.64       74.74     10.22 o 
  11  -2   7       23.16        9.11      7.36 o 
 -14  -1   7       41.48       45.14     13.73 o 
 -13  -1   7       23.31       20.78      7.81 o 
 -12  -1   7        1.41        0.24      3.01 o 
 -11  -1   7      131.89      136.23     25.24 o 
 -10  -1   7      329.44      323.65     18.49 o 
  -9  -1   7      354.29      339.94     15.27 o 
  -8  -1   7      989.16      977.87     25.18 o 
  -7  -1   7     2048.73     2153.02     36.72 o 
  -6  -1   7       53.05       29.97      9.49 o 
  -5  -1   7       16.09       22.11      2.71 o 
  -4  -1   7      159.07      173.31      7.10 o 
  -3  -1   7      271.50      273.68     19.77 o 
  -2  -1   7       94.59       92.61      5.53 o 
  -1  -1   7       11.15       17.97      2.87 o 
   0  -1   7      952.48      977.49     26.47 o 
   1  -1   7      124.90      113.94      5.23 o 
   2  -1   7       14.33       10.15      1.84 o 
   3  -1   7      290.74      328.52     10.81 o 
   4  -1   7      206.14      223.42     13.53 o 
   5  -1   7     1096.46     1108.46     33.51 o 
   6  -1   7      374.78      342.50     18.72 o 
   7  -1   7      573.97      601.44     22.75 o 
   8  -1   7      193.27      189.47     13.86 o 
   9  -1   7      157.63      178.22     15.61 o 
  10  -1   7       67.80       47.27      8.91 o 
  11  -1   7       62.69       43.18     14.20 o 
 -14   0   7       34.62       30.80      7.19 o 
 -13   0   7        0.46        0.24      3.87 o 
 -12   0   7       29.97       25.12      5.90 o 
 -11   0   7       24.24       21.61      6.52 o 
 -10   0   7       28.74       31.38      6.27 o 
  -9   0   7        0.30       -0.13      1.84 o 
  -8   0   7      285.94      323.28     13.91 o 
  -7   0   7      995.22     1247.66     30.68 o 
  -6   0   7     1379.52     1391.78     23.14 o 
  -5   0   7      755.92      722.87     15.08 o 
  -4   0   7       10.78       20.18      2.47 o 
  -3   0   7     2514.30     2583.52     46.48 o 
  -2   0   7      770.20      761.65     15.32 o 
  -1   0   7     1746.96     1740.44     26.49 o 
   0   0   7      254.91      327.31     12.87 o 
   1   0   7        7.77       10.06      2.02 o 
   2   0   7      130.61      120.74      6.20 o 
   3   0   7        9.52       10.92      3.96 o 
   4   0   7      241.77      261.61     14.69 o 
   5   0   7       37.45       34.88      4.95 o 
   6   0   7      122.65      124.73      8.23 o 
   7   0   7       22.95       46.57      6.78 o 
   8   0   7        0.00        2.10      3.55 o 
   9   0   7        0.17        2.65      3.61 o 
  10   0   7        7.11        3.10      3.31 o 
 -14   1   7        0.02        1.50      6.08 o 
 -13   1   7      104.35       99.34     12.03 o 
 -12   1   7       11.58       17.77      5.06 o 
 -11   1   7        9.36       14.22      4.53 o 
 -10   1   7      251.45      244.40     16.29 o 
  -9   1   7       36.25       50.55      5.78 o 
  -8   1   7       44.85       45.73      5.58 o 
  -7   1   7      214.16      226.38      9.03 o 
  -6   1   7     1379.65     1438.47     20.37 o 
  -5   1   7        3.98        1.15      0.89 o 
  -4   1   7        1.30        1.63      1.15 o 
  -3   1   7      181.81      208.95      9.09 o 
  -2   1   7      292.67      283.97      7.42 o 
  -1   1   7      585.87      616.99     33.78 o 
   0   1   7      122.35      104.15      7.41 o 
   1   1   7      295.21      299.86      9.05 o 
   2   1   7        2.07        3.53      1.74 o 
   3   1   7       83.24       91.23      5.22 o 
   4   1   7      495.70      531.68     13.63 o 
   5   1   7      345.46      371.70     13.83 o 
   6   1   7      124.15      137.39     12.92 o 
   7   1   7      195.90      207.68     12.67 o 
   8   1   7      104.00      110.29     12.66 o 
   9   1   7      129.36      116.06     19.34 o 
  10   1   7       22.35       11.99      5.60 o 
 -14   2   7      251.39      287.89     21.05 o 
 -13   2   7        2.51        2.93      3.03 o 
 -12   2   7       45.75       47.19      7.95 o 
 -11   2   7      135.14      144.99     12.96 o 
 -10   2   7       12.74       15.04      4.35 o 
  -9   2   7      109.80       98.36      7.90 o 
  -8   2   7      163.90      161.40     11.39 o 
  -7   2   7      389.62      387.39     16.06 o 
  -6   2   7      293.12      282.91     10.27 o 
  -5   2   7        1.37        4.64      1.00 o 
  -4   2   7      151.99      138.51      5.66 o 
  -3   2   7       54.60       60.73      2.91 o 
  -2   2   7      412.54      407.84     10.14 o 
  -1   2   7        9.89        8.77      1.45 o 
   0   2   7      859.86      899.69     13.62 o 
   1   2   7      134.85      142.22      5.58 o 
   2   2   7        4.31        3.34      1.52 o 
   3   2   7      115.99      127.34      6.34 o 
   4   2   7      430.79      427.94     13.88 o 
   5   2   7       90.68       91.52      8.25 o 
   6   2   7      168.01      161.60     14.54 o 
   7   2   7        2.05        1.36      3.64 o 
   8   2   7      159.21      124.35     34.76 o 
   9   2   7       23.05       20.12      5.71 o 
  10   2   7       99.58      106.84     14.32 o 
 -14   3   7        6.62        2.10      7.57 o 
 -13   3   7      243.03      239.54     18.53 o 
 -12   3   7        0.16        0.81      2.67 o 
 -11   3   7      138.95      144.56     12.93 o 
 -10   3   7        0.29       -1.19      2.60 o 
  -9   3   7       12.09       10.26      3.03 o 
  -8   3   7       46.96       45.93      8.27 o 
  -7   3   7      720.48      699.32     17.43 o 
  -6   3   7      186.47      195.97      7.76 o 
  -5   3   7     1944.49     2085.27     36.50 o 
  -4   3   7     1454.26     1445.07     21.99 o 
  -3   3   7      439.30      427.50     18.55 o 
  -2   3   7      127.62      136.96      6.01 o 
  -1   3   7       43.99       39.68      3.90 o 
   0   3   7       32.56       33.83      2.81 o 
   1   3   7       55.98       59.50      3.97 o 
   2   3   7      131.11      129.85      6.16 o 
   3   3   7      249.45      247.65      8.96 o 
   4   3   7        2.45        6.17      2.08 o 
   5   3   7       29.47       40.75      5.64 o 
   6   3   7       27.61       22.45      5.54 o 
   7   3   7       50.57       41.54     10.54 o 
   8   3   7      265.50      259.06     20.80 o 
   9   3   7       28.14       34.54      8.63 o 
  10   3   7       22.89       13.20      6.61 o 
 -14   4   7       25.42       21.20      5.96 o 
 -13   4   7        0.01       -0.58      4.20 o 
 -12   4   7       28.01       26.59      6.02 o 
 -11   4   7      108.28      109.37     11.25 o 
 -10   4   7       29.23       29.36      4.63 o 
  -9   4   7       47.55       53.17      7.32 o 
  -8   4   7      699.18      673.09     21.24 o 
  -7   4   7      122.49      130.42      6.80 o 
  -6   4   7      154.53      152.51      5.08 o 
  -5   4   7     1036.41     1066.10     20.13 o 
  -4   4   7       29.89       33.80      4.48 o 
  -3   4   7        8.43        2.97      2.69 o 
  -2   4   7      172.85      154.88      7.92 o 
  -1   4   7      486.36      485.99     15.61 o 
   0   4   7      218.17      215.99     11.26 o 
   1   4   7      864.96      857.16     17.22 o 
   2   4   7      226.85      252.66      8.77 o 
   3   4   7       25.56       19.80      2.69 o 
   4   4   7      933.76      828.75     27.22 o 
   5   4   7      868.08      788.84     32.34 o 
   6   4   7       92.53      116.44     13.06 o 
   7   4   7       25.81       22.79      6.65 o 
   8   4   7        2.78       -0.54      8.39 o 
   9   4   7       33.07       34.51     11.67 o 
 -14   5   7        9.84       15.10      7.09 o 
 -13   5   7       20.14       24.36      6.01 o 
 -12   5   7        2.84        3.62      2.76 o 
 -11   5   7       38.67       46.95     19.89 o 
 -10   5   7       32.93       31.12      4.54 o 
  -9   5   7        1.18        0.06      1.66 o 
  -8   5   7       12.72       12.99      2.25 o 
  -7   5   7      270.72      264.28     10.93 o 
  -6   5   7      427.57      472.05     17.53 o 
  -5   5   7      472.14      477.50     11.86 o 
  -4   5   7      374.41      368.52     18.45 o 
  -3   5   7       90.14      109.51      8.07 o 
  -2   5   7      548.28      545.67     17.92 o 
  -1   5   7        1.19        0.72      1.70 o 
   0   5   7       60.72       53.18      3.72 o 
   1   5   7       95.61       86.12      5.33 o 
   2   5   7     1665.79     1691.00     37.67 o 
   3   5   7     1078.95      985.35     25.37 o 
   4   5   7       31.30       38.51      3.80 o 
   5   5   7      557.87      548.13     28.19 o 
   6   5   7      276.25      301.87     21.85 o 
   7   5   7       38.41       36.70      8.20 o 
   8   5   7       84.93       68.15     11.62 o 
   9   5   7        0.00       -0.60      9.44 o 
 -14   6   7        8.70       15.80      9.70 o 
 -13   6   7        1.94       -2.47      5.95 o 
 -12   6   7        0.29       -4.11      2.74 o 
 -11   6   7      155.46      157.05     13.01 o 
 -10   6   7       54.18       49.35      5.50 o 
  -9   6   7      421.18      407.33     14.83 o 
  -8   6   7      473.49      500.67     18.64 o 
  -7   6   7       72.91       69.19      5.92 o 
  -6   6   7      162.04      167.94      8.20 o 
  -5   6   7       33.11       23.52      5.21 o 
  -4   6   7      129.36      131.14     11.25 o 
  -3   6   7      635.41      596.39     34.01 o 
  -2   6   7       68.89       61.25      4.42 o 
  -1   6   7      385.53      361.72     12.90 o 
   0   6   7      174.77      188.07      7.25 o 
   1   6   7       93.87       87.87      5.55 o 
   2   6   7       59.06       67.96      6.34 o 
   3   6   7       18.79       24.11      3.19 o 
   4   6   7        2.54        0.87      1.50 o 
   5   6   7       52.17       59.57      9.94 o 
   6   6   7      156.53      186.15     23.86 o 
   7   6   7       37.30       39.15     11.19 o 
   8   6   7      122.44      130.21     16.18 o 
 -14   7   7       90.87       84.56     18.47 o 
 -13   7   7       90.29      124.05     21.53 o 
 -12   7   7       92.34      101.27     18.91 o 
 -11   7   7       24.27       14.42      8.94 o 
 -10   7   7     1199.41     1191.12     56.03 o 
  -9   7   7      835.83      851.32     24.08 o 
  -8   7   7      498.61      461.67     17.64 o 
  -7   7   7     1170.22     1201.04     64.24 o 
  -6   7   7      502.33      496.81     28.00 o 
  -5   7   7      767.27      758.98     41.92 o 
  -4   7   7       29.58       15.08      5.55 o 
  -3   7   7        1.73        4.49      4.01 o 
  -2   7   7      515.11      530.83     14.65 o 
  -1   7   7        0.06        4.65      1.94 o 
   0   7   7       17.34       89.24      9.45 o 
   1   7   7      465.76      446.17     13.26 o 
   2   7   7        0.21       -0.85      1.84 o 
   3   7   7       65.65       63.76      8.26 o 
   4   7   7      251.72      270.54     13.89 o 
   5   7   7      206.15      203.11     41.59 o 
   6   7   7        0.00        7.22      5.11 o 
   7   7   7       52.63       60.78     11.10 o 
 -13   8   7       24.84       23.98     10.61 o 
 -12   8   7        1.55       16.42      7.22 o 
 -11   8   7       16.03        6.36      6.78 o 
 -10   8   7      104.55      136.23     20.69 o 
  -9   8   7      386.16      472.90     37.92 o 
  -8   8   7       86.89       81.99      8.42 o 
  -7   8   7       72.15       70.79      7.65 o 
  -6   8   7      162.59      146.35     19.69 o 
  -5   8   7       97.17       99.39     15.28 o 
  -4   8   7      998.26     1014.74     49.09 o 
  -3   8   7        0.75       -0.87      3.37 o 
  -2   8   7      432.99      425.11     13.97 o 
  -1   8   7      212.74      178.64     11.93 o 
   0   8   7       11.30       12.06      2.19 o 
   1   8   7      282.01      285.30     10.90 o 
   2   8   7      629.04      637.50     21.50 o 
   3   8   7      865.26      916.58     52.05 o 
   4   8   7        6.49       33.88      7.80 o 
   5   8   7       11.70       18.37      6.35 o 
   6   8   7       20.93       23.92     13.57 o 
 -12   9   7       41.44       41.19     13.19 o 
 -11   9   7       13.48       21.73      9.65 o 
 -10   9   7       44.64       26.65      9.94 o 
  -9   9   7      140.34      145.13     21.64 o 
  -8   9   7       36.80       32.46     10.36 o 
  -7   9   7       43.47       57.42     14.14 o 
  -6   9   7      560.83      633.99     41.91 o 
  -5   9   7      341.76      323.40     29.03 o 
  -4   9   7      622.43      564.45     37.13 o 
  -3   9   7      464.62      529.61     25.57 o 
  -2   9   7        2.91        7.45      2.30 o 
  -1   9   7      296.27      255.09     10.42 o 
   0   9   7      112.57      127.16      6.98 o 
   1   9   7        2.98        7.82      4.55 o 
   2   9   7       35.86       47.74      9.79 o 
   3   9   7       27.34       26.13      8.25 o 
   4   9   7       38.26       35.81      8.05 o 
   5   9   7       14.60       -3.81      3.76 o 
   6   9   7       31.83       14.69      6.48 o 
 -12  10   7       24.56       31.25     10.30 o 
 -11  10   7       85.32       81.66     18.23 o 
 -10  10   7      126.61      107.00     20.03 o 
  -9  10   7        1.50       -2.51      4.62 o 
  -8  10   7      107.22      120.09     19.60 o 
  -7  10   7        5.82       26.61      9.20 o 
  -6  10   7       19.76       27.94      9.93 o 
  -5  10   7       50.96       48.04     11.55 o 
  -4  10   7       44.89       38.53     10.50 o 
  -3  10   7       29.65       29.11      6.37 o 
  -2  10   7       93.40      102.72      7.76 o 
  -1  10   7      692.80      703.89     21.94 o 
   0  10   7      182.26      198.73     11.95 o 
   1  10   7       12.38       12.04      3.63 o 
   2  10   7      101.33      116.64     13.15 o 
   3  10   7       19.52       32.60      7.67 o 
   4  10   7        1.02       -3.88      6.68 o 
   5  10   7       28.91        3.74      4.33 o 
 -11  11   7      277.14      346.86     37.29 o 
 -10  11   7       32.72       40.67     13.00 o 
  -9  11   7       21.98       23.10     11.09 o 
  -8  11   7        0.06       -3.72      4.26 o 
  -7  11   7       83.12       77.73     16.20 o 
  -6  11   7       13.33       32.26     10.99 o 
  -5  11   7      385.97      392.01     33.85 o 
  -4  11   7       21.30       27.59      8.83 o 
  -3  11   7       15.62        8.77      3.93 o 
  -2  11   7       97.42      104.11     12.33 o 
  -1  11   7        0.19        2.13      3.39 o 
   0  11   7        2.72        6.73      4.01 o 
   1  11   7       17.09       12.26      9.01 o 
   2  11   7       33.62       38.31     13.16 o 
   3  11   7        7.35        5.55      8.66 o 
 -10  12   7       11.99       16.85      9.82 o 
  -9  12   7        7.10        2.66      7.04 o 
  -8  12   7       17.73       20.40     10.79 o 
  -7  12   7        0.75        5.38      5.68 o 
  -6  12   7        0.80        7.08      6.44 o 
  -5  12   7       50.31       71.25     14.76 o 
  -4  12   7        8.87       11.06      5.74 o 
  -3  12   7      118.80      114.96     13.13 o 
  -2  12   7       18.62       16.15      5.96 o 
  -1  12   7       23.16       30.86      6.70 o 
   0  12   7        4.26       22.41     10.45 o 
   1  12   7        0.26        7.52      8.81 o 
  -9  13   7       59.66       47.41     14.85 o 
  -8  13   7        9.17       17.11      9.41 o 
  -7  13   7      187.00      200.48     26.99 o 
  -6  13   7        1.07        1.73      5.75 o 
  -5  13   7        1.74       -7.05      7.72 o 
  -4  13   7        7.92       16.34      8.29 o 
  -3  13   7       22.57       20.96      6.28 o 
  -2  13   7       76.97       74.89     17.12 o 
  -1  13   7        1.50        2.58      5.37 o 
   0  13   7        0.01       11.96     10.07 o 
  -7  14   7       37.56       53.66     14.83 o 
  -6  14   7       11.05       20.05      9.00 o 
  -5  14   7        6.14       15.64      9.13 o 
  -4  14   7       33.27       44.72     12.83 o 
  -3  14   7       24.61       26.31      7.69 o 
  -2  14   7        4.64       66.37     16.22 o 
  -1 -17   8        1.62       10.36      9.27 o 
   0 -17   8       54.23       94.18     20.45 o 
   1 -17   8      263.17      320.45     36.84 o 
   2 -17   8      141.57      198.24     28.90 o 
   3 -17   8        7.98      -12.92      8.61 o 
   4 -17   8        2.17       -2.85      7.64 o 
  -3 -16   8       27.64       29.18      9.07 o 
  -2 -16   8        0.65      -12.77      8.92 o 
  -1 -16   8       12.00       15.41     10.06 o 
   0 -16   8        3.64       14.15      8.96 o 
   1 -16   8        4.55       -1.13      5.81 o 
   2 -16   8      103.70      121.22     21.61 o 
   3 -16   8       14.12       14.49      6.95 o 
   4 -16   8      123.14      206.72     28.48 o 
   5 -16   8       29.04       37.76     13.71 o 
   6 -16   8       13.35       21.43     10.25 o 
  -4 -15   8       19.15       32.77     12.34 o 
  -3 -15   8      158.65      200.22     20.61 o 
  -2 -15   8       59.57       76.58     18.32 o 
  -1 -15   8        0.00       10.02      6.75 o 
   0 -15   8        0.11        7.29      6.47 o 
   1 -15   8        9.10        2.65      6.13 o 
   2 -15   8       29.02       26.69     10.83 o 
   3 -15   8       73.24       54.78     14.40 o 
   4 -15   8      136.84      136.36     22.25 o 
   5 -15   8        0.83        2.20      4.48 o 
   6 -15   8      127.77      148.11     24.24 o 
   7 -15   8        6.04        6.29      7.17 o 
  -6 -14   8        1.31      -14.41      9.61 o 
  -5 -14   8       10.59        6.38      6.42 o 
  -4 -14   8        0.31      -14.24      9.49 o 
  -3 -14   8       82.94       92.69     15.31 o 
  -2 -14   8      108.52       97.88     13.53 o 
  -1 -14   8        7.79        1.15      5.53 o 
   0 -14   8       47.20       40.46     12.88 o 
   1 -14   8       87.53      115.92     20.16 o 
   2 -14   8        2.33        5.84      7.51 o 
   3 -14   8      104.32       98.91     18.18 o 
   4 -14   8       32.25       29.35      9.94 o 
   5 -14   8       36.00       55.60     13.85 o 
   6 -14   8       36.00       36.52     12.15 o 
   7 -14   8        1.19       17.68      9.37 o 
   8 -14   8      122.19      185.16     27.33 o 
  -7 -13   8        3.53        9.26      7.41 o 
  -6 -13   8       37.39       27.03     10.92 o 
  -5 -13   8       21.03       45.23     13.41 o 
  -4 -13   8      355.83      327.18     35.13 o 
  -3 -13   8       16.43       12.13      7.52 o 
  -2 -13   8      164.23      200.36     18.59 o 
  -1 -13   8        5.98       16.20      8.06 o 
   0 -13   8       57.91       65.80     15.19 o 
   1 -13   8      105.75       89.43     16.42 o 
   2 -13   8       16.86       44.09     13.91 o 
   3 -13   8      589.80      613.38     44.31 o 
   4 -13   8      370.51      361.51     34.03 o 
   5 -13   8       11.36        0.18      4.58 o 
   6 -13   8       89.04      101.03     19.16 o 
   7 -13   8        6.33       15.41      8.41 o 
   8 -13   8        0.38        0.00      5.40 o 
   9 -13   8       45.92       55.68     15.37 o 
  -8 -12   8       24.17       40.55     13.49 o 
  -7 -12   8      174.30      160.26     26.04 o 
  -6 -12   8        0.92       -2.29      7.88 o 
  -5 -12   8       81.02       79.30     17.57 o 
  -4 -12   8      251.42      215.88     27.62 o 
  -3 -12   8     1421.59     1254.89     81.62 o 
  -2 -12   8      377.50      340.15     18.79 o 
  -1 -12   8      417.21      383.33     22.17 o 
   0 -12   8      256.28      227.12     26.06 o 
   1 -12   8      233.72      220.11     25.59 o 
   2 -12   8      493.43      505.69     38.67 o 
   3 -12   8        2.97        5.94      5.42 o 
   4 -12   8      386.01      406.49     35.06 o 
   5 -12   8       34.61       31.94     10.45 o 
   6 -12   8      190.88      248.26     28.56 o 
   7 -12   8       65.53       60.05     14.43 o 
   8 -12   8       47.57       29.80     11.07 o 
   9 -12   8       77.35      107.31     21.51 o 
  -9 -11   8       52.47       30.23     12.91 o 
  -8 -11   8       15.30       31.18     11.52 o 
  -7 -11   8      109.41      116.73     21.79 o 
  -6 -11   8       14.46       39.01     12.99 o 
  -5 -11   8       52.63       58.01     14.67 o 
  -4 -11   8       95.34       90.67      9.87 o 
  -3 -11   8       37.80       53.29     10.26 o 
  -2 -11   8        1.24       -0.42      3.74 o 
  -1 -11   8     1009.01      990.49     96.16 o 
   0 -11   8        8.79        8.06      4.58 o 
   1 -11   8       75.06       78.52     15.54 o 
   2 -11   8       67.23       78.35     14.95 o 
   3 -11   8      523.84      484.98     36.62 o 
   4 -11   8       29.50       14.64      6.84 o 
   5 -11   8      858.56      736.20     51.84 o 
   6 -11   8      345.33      402.59     35.54 o 
   7 -11   8       15.56        4.23      4.47 o 
   8 -11   8       33.25       38.28     12.57 o 
   9 -11   8       62.18       71.93     16.70 o 
  10 -11   8       34.41       37.08     13.73 o 
 -10 -10   8      157.30      188.16     29.34 o 
  -9 -10   8       11.86        1.25      5.41 o 
  -8 -10   8        1.26        3.78      5.38 o 
  -7 -10   8        1.21       18.33     13.22 o 
  -6 -10   8       49.08       47.02     12.54 o 
  -5 -10   8        5.70       13.64      6.44 o 
  -4 -10   8      261.58      208.80     16.90 o 
  -3 -10   8        9.72       11.48      4.12 o 
  -2 -10   8      152.92      156.81     11.16 o 
  -1 -10   8      728.89      795.05     34.50 o 
   0 -10   8      321.19      321.55     19.16 o 
   1 -10   8        0.02       -2.44      4.23 o 
   2 -10   8        1.98       13.16      7.45 o 
   3 -10   8      241.91      278.60     26.89 o 
   4 -10   8       81.71       97.74     16.25 o 
   5 -10   8        0.14       -0.67      3.08 o 
   6 -10   8       66.54       39.48     11.57 o 
   7 -10   8       21.06       18.33      8.37 o 
   8 -10   8       14.56       24.46      9.96 o 
   9 -10   8       22.26       16.21      7.52 o 
  10 -10   8       32.72       22.37     10.26 o 
 -10  -9   8       82.86      102.18     21.22 o 
  -9  -9   8      131.94       91.43     19.66 o 
  -8  -9   8      268.51      327.75     34.59 o 
  -7  -9   8       31.75       24.71      9.28 o 
  -6  -9   8       16.63       17.76      6.43 o 
  -5  -9   8      168.96      166.16     12.53 o 
  -4  -9   8      147.98      130.03     11.85 o 
  -3  -9   8      420.39      375.80     19.42 o 
  -2  -9   8      153.23      126.99     11.52 o 
  -1  -9   8      161.91      165.71     14.96 o 
   0  -9   8      175.46      183.64     14.07 o 
   1  -9   8      592.22      612.42     28.04 o 
   2  -9   8      355.50      316.49     27.05 o 
   3  -9   8      387.74      417.95     31.54 o 
   4  -9   8       91.38      109.38     16.77 o 
   5  -9   8        0.10        0.22      1.82 o 
   6  -9   8      234.09      277.94     28.08 o 
   7  -9   8       15.83       13.01      6.83 o 
   8  -9   8       17.75       15.93      9.00 o 
   9  -9   8        8.44        0.70      5.95 o 
  10  -9   8       41.77       26.76      9.79 o 
 -11  -8   8       26.96       22.85     10.24 o 
 -10  -8   8       29.23       34.62     12.48 o 
  -9  -8   8       28.00       26.05     10.78 o 
  -8  -8   8      290.88      289.90     15.40 o 
  -7  -8   8      739.04      767.31     29.57 o 
  -6  -8   8     2606.48     2622.76     64.84 o 
  -5  -8   8       35.89       37.53      4.85 o 
  -4  -8   8       99.58      137.70      8.84 o 
  -3  -8   8       79.08       68.29     10.30 o 
  -2  -8   8       20.30       25.60      4.29 o 
  -1  -8   8       31.76       48.16      6.06 o 
   0  -8   8       73.13       90.76      8.25 o 
   1  -8   8        0.96       -0.43      2.23 o 
   2  -8   8      147.43      155.53     17.28 o 
   3  -8   8      318.83      335.63     27.38 o 
   4  -8   8      963.28      931.55     25.03 o 
   5  -8   8     2492.53     2603.70     85.72 o 
   6  -8   8      448.06      487.63     36.53 o 
   7  -8   8       41.69       21.50      9.02 o 
   8  -8   8        0.04        2.84      5.57 o 
   9  -8   8       57.43       45.07     12.58 o 
  10  -8   8        0.07       -2.70      4.43 o 
 -12  -7   8        1.33       12.28      7.97 o 
 -11  -7   8        5.06       -1.94      6.76 o 
 -10  -7   8       31.64       31.83     11.05 o 
  -9  -7   8       17.30       19.48      4.56 o 
  -8  -7   8      162.89      203.83     13.66 o 
  -7  -7   8     1310.78     1228.74     35.39 o 
  -6  -7   8        2.65        3.49      2.42 o 
  -5  -7   8      290.96      309.63     13.07 o 
  -4  -7   8        0.00        0.80      1.96 o 
  -3  -7   8      111.05      105.14      6.99 o 
  -2  -7   8      213.30      186.12      9.23 o 
  -1  -7   8      699.32      708.55     18.35 o 
   0  -7   8      510.45      547.48     20.57 o 
   1  -7   8        4.45        6.58      2.52 o 
   2  -7   8        1.04        2.43      2.15 o 
   3  -7   8       14.02       14.97      5.48 o 
   4  -7   8      190.91      187.94     15.18 o 
   5  -7   8       52.33       86.23     14.45 o 
   6  -7   8      118.38      132.75     18.61 o 
   7  -7   8       19.95        4.61      5.09 o 
   8  -7   8        0.46       -4.25      7.16 o 
   9  -7   8        2.26      -11.41      7.61 o 
  10  -7   8        0.26       -3.14      8.24 o 
  11  -7   8       62.08       71.82     17.70 o 
 -12  -6   8       13.47       27.32     10.23 o 
 -11  -6   8        0.02        1.47      6.04 o 
 -10  -6   8       55.16       54.94      7.51 o 
  -9  -6   8        3.14        5.23      3.58 o 
  -8  -6   8       15.42       19.76      6.38 o 
  -7  -6   8       65.44       86.00      6.99 o 
  -6  -6   8      134.44      138.33      8.75 o 
  -5  -6   8       99.41       89.97      6.38 o 
  -4  -6   8      483.15      465.91     14.21 o 
  -3  -6   8      179.38      174.66      8.75 o 
  -2  -6   8     1259.76     1312.53     27.81 o 
  -1  -6   8        2.22        1.07      2.36 o 
   0  -6   8        9.96        5.94      3.37 o 
   1  -6   8        4.25        3.47      3.88 o 
   2  -6   8       12.68       12.94      3.80 o 
   3  -6   8       23.02       31.97      3.80 o 
   4  -6   8      103.25       89.23      7.67 o 
   5  -6   8      149.07      174.58     19.84 o 
   6  -6   8       30.94       27.94      9.18 o 
   7  -6   8      398.01      382.75     32.43 o 
   8  -6   8       95.07       93.07     16.86 o 
   9  -6   8      121.08      127.23     20.49 o 
  10  -6   8       33.49       29.29     10.01 o 
  11  -6   8      127.29      174.68     18.86 o 
 -13  -5   8       68.30       77.85     18.41 o 
 -12  -5   8       42.33       33.61     12.34 o 
 -11  -5   8       20.17       23.12     11.01 o 
 -10  -5   8      222.18      220.44     15.14 o 
  -9  -5   8       48.68       62.42     11.16 o 
  -8  -5   8       93.93       97.96      9.73 o 
  -7  -5   8        9.18        3.48      5.60 o 
  -6  -5   8       63.13       78.04      5.98 o 
  -5  -5   8     1221.00     1233.30     23.66 o 
  -4  -5   8       23.34       20.14      3.71 o 
  -3  -5   8        0.59        2.68      2.53 o 
  -2  -5   8      941.98      939.58     45.23 o 
  -1  -5   8      970.61      930.22     22.73 o 
   0  -5   8      292.12      332.63     13.42 o 
   1  -5   8        1.04        3.83      2.65 o 
   2  -5   8      343.04      348.60     17.58 o 
   3  -5   8      285.92      290.49     10.78 o 
   4  -5   8      785.08      745.90     23.03 o 
   5  -5   8        4.25        6.29      5.13 o 
   6  -5   8        3.90        5.40      5.01 o 
   7  -5   8       29.33       25.17      8.15 o 
   8  -5   8       48.85       65.14     14.46 o 
   9  -5   8      218.28      201.33     25.74 o 
  10  -5   8       74.85      101.66     19.06 o 
  11  -5   8       41.28       38.82      8.81 o 
 -13  -4   8        0.08       -1.71      5.59 o 
 -12  -4   8        0.28       21.72     10.78 o 
 -11  -4   8      106.72      104.77     10.77 o 
 -10  -4   8      182.54      192.04     14.41 o 
  -9  -4   8        0.35       -0.11      3.14 o 
  -8  -4   8       72.06       61.16     11.19 o 
  -7  -4   8        0.95        2.30      1.46 o 
  -6  -4   8       10.98        8.49      2.21 o 
  -5  -4   8      110.50      100.22      7.34 o 
  -4  -4   8        4.98        3.07      2.00 o 
  -3  -4   8      912.79      891.39     18.98 o 
  -2  -4   8      456.78      561.22     16.69 o 
  -1  -4   8      420.46      424.77     32.34 o 
   0  -4   8        0.42        2.07      1.94 o 
   1  -4   8       15.15        7.84      2.27 o 
   2  -4   8     1783.81     1899.44     49.11 o 
   3  -4   8      236.30      229.95      9.61 o 
   4  -4   8      787.35      741.71     22.51 o 
   5  -4   8       16.35       20.95      6.71 o 
   6  -4   8       27.60       21.75      8.19 o 
   7  -4   8      113.70      125.84     18.25 o 
   8  -4   8        3.08       32.99     10.59 o 
   9  -4   8       93.22      102.37     18.46 o 
  10  -4   8       10.45       17.35      5.92 o 
  11  -4   8        0.03        1.28      9.27 o 
 -13  -3   8       27.02       13.53      5.67 o 
 -12  -3   8        2.04        1.18      4.46 o 
 -11  -3   8       45.76       31.44      6.26 o 
 -10  -3   8     1410.56     1412.13     40.35 o 
  -9  -3   8      925.94      927.48     31.21 o 
  -8  -3   8      709.05      759.48     33.40 o 
  -7  -3   8       23.48       28.38      3.51 o 
  -6  -3   8        3.69        3.82      2.64 o 
  -5  -3   8      685.68      666.51     16.42 o 
  -4  -3   8      192.28      207.34      9.96 o 
  -3  -3   8      413.95      477.35     15.12 o 
  -2  -3   8     1902.31     2001.92     37.90 o 
  -1  -3   8      103.45      113.29     12.02 o 
   0  -3   8      114.58      135.33      9.85 o 
   1  -3   8      220.45      262.51      9.58 o 
   2  -3   8      166.77      168.43      7.85 o 
   3  -3   8        9.02        3.55      1.62 o 
   4  -3   8     2419.29     2355.77     41.65 o 
   5  -3   8        0.41       -1.21      2.46 o 
   6  -3   8        0.38       -1.93      3.52 o 
   7  -3   8       91.38       73.15     13.93 o 
   8  -3   8      148.53      119.79     18.73 o 
   9  -3   8       30.44       35.10      8.39 o 
  10  -3   8      128.82      152.01     16.99 o 
 -14  -2   8        0.00       -5.25      8.06 o 
 -13  -2   8      137.38      141.77     22.68 o 
 -12  -2   8      351.95      322.23     35.58 o 
 -11  -2   8       47.04       44.56      8.03 o 
 -10  -2   8        0.06        1.54      2.68 o 
  -9  -2   8     1196.95     1141.66     34.75 o 
  -8  -2   8     1000.64      919.41     24.84 o 
  -7  -2   8      189.65      220.04     12.55 o 
  -6  -2   8      434.03      413.58     12.92 o 
  -5  -2   8       60.67       61.62      5.64 o 
  -4  -2   8      494.11      530.07     16.10 o 
  -3  -2   8     1152.72     1163.75     28.53 o 
  -2  -2   8      392.15      377.39     12.78 o 
  -1  -2   8      217.88      286.93     11.05 o 
   0  -2   8      239.51      268.42      9.32 o 
   1  -2   8      467.94      474.95     12.82 o 
   2  -2   8       28.18       36.67      3.76 o 
   3  -2   8       29.15       23.14      3.50 o 
   4  -2   8      382.86      386.98     15.55 o 
   5  -2   8     1017.79      962.11     26.24 o 
   6  -2   8      307.74      290.83     25.95 o 
   7  -2   8       56.10       35.69      6.32 o 
   8  -2   8       54.39       40.12      6.61 o 
   9  -2   8        1.25        2.87      3.02 o 
  10  -2   8        8.15        3.66      5.57 o 
 -14  -1   8       92.32       86.03     18.51 o 
 -13  -1   8       36.33       35.45      7.01 o 
 -12  -1   8       23.09       15.21      7.28 o 
 -11  -1   8      116.57      103.56     11.29 o 
 -10  -1   8       11.19        8.92      3.35 o 
  -9  -1   8        5.78       17.30      3.44 o 
  -8  -1   8      110.08       83.53      8.82 o 
  -7  -1   8      231.64      245.50     12.25 o 
  -6  -1   8      413.18      402.12     14.31 o 
  -5  -1   8       42.66       45.98      4.07 o 
  -4  -1   8       80.64       96.17      5.52 o 
  -3  -1   8      175.74      154.68     18.27 o 
  -2  -1   8     2143.92     2112.40     31.32 o 
  -1  -1   8     2070.47     2064.73     41.38 o 
   0  -1   8      207.17      207.42      7.89 o 
   1  -1   8       78.65       97.04      5.65 o 
   2  -1   8       69.24       71.96      5.10 o 
   3  -1   8        0.05        0.32      2.04 o 
   4  -1   8      930.21      868.85     42.27 o 
   5  -1   8      213.46      187.96     11.31 o 
   6  -1   8        8.82        7.68      3.08 o 
   7  -1   8      160.28      152.83     11.28 o 
   8  -1   8        0.01        2.76      2.73 o 
   9  -1   8       70.92       82.93     11.55 o 
  10  -1   8       14.05       10.76     15.06 o 
 -14   0   8        0.12       -1.00      3.69 o 
 -13   0   8      132.56      122.45     13.32 o 
 -12   0   8       31.37      102.66     11.74 o 
 -11   0   8      188.67      174.01     14.56 o 
 -10   0   8       53.44       50.45      7.76 o 
  -9   0   8     1617.85     1538.58     43.24 o 
  -8   0   8      297.50      357.15     14.86 o 
  -7   0   8        1.16       -0.34      1.38 o 
  -6   0   8      168.13      188.22      9.02 o 
  -5   0   8      157.02      154.55      6.94 o 
  -4   0   8      146.78      163.59      9.53 o 
  -3   0   8      605.17      575.50     13.99 o 
  -2   0   8     3147.22     3231.68     39.01 o 
  -1   0   8      231.34      232.37      9.33 o 
   0   0   8       22.70       74.89      6.90 o 
   1   0   8       29.60       38.86      3.58 o 
   2   0   8       26.09       31.80      6.74 o 
   3   0   8      141.98      116.64      7.83 o 
   4   0   8      114.69      142.59      7.14 o 
   5   0   8       34.09       16.98      2.84 o 
   6   0   8        1.64        0.30      2.00 o 
   7   0   8      223.43      234.67     14.45 o 
   8   0   8       42.68       53.46      8.95 o 
   9   0   8      358.61      346.42     23.41 o 
  10   0   8       12.77        3.07      9.29 o 
 -14   1   8        9.37        8.40      4.13 o 
 -13   1   8      142.43      143.20     14.31 o 
 -12   1   8       31.56       17.94      7.46 o 
 -11   1   8        0.01       -1.90      3.14 o 
 -10   1   8       21.54       18.42      4.98 o 
  -9   1   8        1.62        1.76      2.22 o 
  -8   1   8      447.97      452.16     19.42 o 
  -7   1   8        0.25       -1.08      1.82 o 
  -6   1   8      110.99      116.86      5.40 o 
  -5   1   8       58.78       82.97      4.71 o 
  -4   1   8      296.12      317.95     12.25 o 
  -3   1   8       90.39       75.79      4.36 o 
  -2   1   8       13.54        6.54      1.39 o 
  -1   1   8      299.80      285.51      9.78 o 
   0   1   8       10.11        7.44      1.62 o 
   1   1   8       19.94       25.01      8.03 o 
   2   1   8      349.48      342.18     11.15 o 
   3   1   8       89.17       90.77      5.52 o 
   4   1   8      515.17      501.48     12.55 o 
   5   1   8       78.22       68.72      5.44 o 
   6   1   8       72.18       54.19      6.67 o 
   7   1   8       32.22       48.98      9.31 o 
   8   1   8       64.00       51.18      9.14 o 
   9   1   8      132.27      145.58     15.94 o 
  10   1   8        0.04        3.28      3.23 o 
 -14   2   8       23.44       10.73      4.87 o 
 -13   2   8       50.55       36.50      8.60 o 
 -12   2   8        0.63       -1.08      2.92 o 
 -11   2   8       23.83       28.83     10.96 o 
 -10   2   8       17.98       11.06      3.45 o 
  -9   2   8        7.00        2.13      1.88 o 
  -8   2   8      645.67      660.74     27.63 o 
  -7   2   8      240.36      221.39     12.03 o 
  -6   2   8        4.52        7.70      1.92 o 
  -5   2   8      746.03      745.05     25.50 o 
  -4   2   8      485.98      559.44     10.34 o 
  -3   2   8     2649.21     2582.89     45.48 o 
  -2   2   8      945.82      965.11     49.38 o 
  -1   2   8      293.14      281.54      8.95 o 
   0   2   8       30.06       33.35      2.88 o 
   1   2   8        9.90        9.21      2.18 o 
   2   2   8      324.34      330.43      9.93 o 
   3   2   8        0.89        2.86      1.84 o 
   4   2   8       11.52        6.85      2.30 o 
   5   2   8      104.07       72.41      6.30 o 
   6   2   8      218.28      203.47     16.23 o 
   7   2   8       20.73       11.20      4.56 o 
   8   2   8       32.67       23.73      6.60 o 
   9   2   8        0.09       -1.96      4.16 o 
 -14   3   8       90.95       77.70     11.13 o 
 -13   3   8       59.88       85.22     11.19 o 
 -12   3   8        0.01        3.31      3.48 o 
 -11   3   8      313.91      371.92     24.70 o 
 -10   3   8       45.51       45.63      5.77 o 
  -9   3   8        5.43        4.79      2.14 o 
  -8   3   8        1.29        1.19      1.69 o 
  -7   3   8        0.96        2.14      1.62 o 
  -6   3   8        3.60        1.16      0.82 o 
  -5   3   8      157.23      152.24      8.78 o 
  -4   3   8        0.17       -0.19      3.10 o 
  -3   3   8       56.11       65.71      6.37 o 
  -2   3   8      339.93      380.35     10.25 o 
  -1   3   8        0.09        0.53      1.75 o 
   0   3   8        1.74        4.07      2.57 o 
   1   3   8       18.23       24.21      3.13 o 
   2   3   8       91.19       99.38      6.33 o 
   3   3   8       40.21       38.23      5.99 o 
   4   3   8      246.79      239.52     13.62 o 
   5   3   8       18.78       12.05      4.38 o 
   6   3   8        8.82        2.14      4.68 o 
   7   3   8        9.84        8.75      8.56 o 
   8   3   8        0.95        2.66      6.07 o 
   9   3   8        0.73       -0.92     13.98 o 
 -14   4   8      180.36      282.82     31.49 o 
 -13   4   8      288.26      299.65     20.47 o 
 -12   4   8       28.99       44.99      7.50 o 
 -11   4   8        2.07        0.70      2.60 o 
 -10   4   8      283.38      286.82     14.14 o 
  -9   4   8      190.16      203.61     16.57 o 
  -8   4   8       52.25       62.52      6.18 o 
  -7   4   8      213.29      205.56      7.04 o 
  -6   4   8      631.61      705.60     31.96 o 
  -5   4   8      215.54      227.68      7.61 o 
  -4   4   8      474.74      425.34     19.42 o 
  -3   4   8      652.12      668.28     20.78 o 
  -2   4   8       96.15       91.65      4.74 o 
  -1   4   8      201.92      191.15      8.96 o 
   0   4   8       28.49       16.16      2.17 o 
   1   4   8      293.30      312.94     10.50 o 
   2   4   8        8.11        9.68      2.34 o 
   3   4   8       97.73      109.86      7.23 o 
   4   4   8      207.09      268.54     11.84 o 
   5   4   8        1.79       -2.41      3.53 o 
   6   4   8      172.33      182.56     17.07 o 
   7   4   8      152.03      174.33     17.34 o 
   8   4   8       11.07       10.38      8.79 o 
 -14   5   8       16.61       21.28     10.25 o 
 -13   5   8       72.11       83.14     16.97 o 
 -12   5   8      114.07      134.98     12.80 o 
 -11   5   8       37.78       41.55      9.39 o 
 -10   5   8       81.15       76.26      6.82 o 
  -9   5   8        0.63        2.43      1.81 o 
  -8   5   8      293.27      293.66     11.13 o 
  -7   5   8     1101.45     1095.72     31.34 o 
  -6   5   8      273.18      260.37     14.44 o 
  -5   5   8       18.96       18.08      4.61 o 
  -4   5   8        4.76        4.30      3.08 o 
  -3   5   8       55.27       48.01      6.97 o 
  -2   5   8      323.29      306.84      9.49 o 
  -1   5   8       79.17       77.03      5.34 o 
   0   5   8       39.34       34.70      3.69 o 
   1   5   8       38.63       31.34      3.17 o 
   2   5   8        4.41        2.90      1.84 o 
   3   5   8      361.51      367.84     18.92 o 
   4   5   8      287.40      305.52     12.89 o 
   5   5   8      247.50      314.76     26.88 o 
   6   5   8       24.26       41.02     20.81 o 
   7   5   8        0.03       -2.48     10.62 o 
   8   5   8        0.05        2.87      3.90 o 
 -14   6   8        3.87       -0.69      5.82 o 
 -13   6   8      141.27      147.67     23.31 o 
 -12   6   8       59.93       62.10     14.58 o 
 -11   6   8        6.79        7.84      6.18 o 
 -10   6   8      270.74      308.08     30.34 o 
  -9   6   8       14.72       12.15      2.53 o 
  -8   6   8       16.72       22.09      6.12 o 
  -7   6   8     1912.28     1964.53     38.81 o 
  -6   6   8      800.12      802.47     26.22 o 
  -5   6   8        3.49       -0.50      5.20 o 
  -4   6   8      425.45      442.19     31.07 o 
  -3   6   8      426.67      438.56     30.27 o 
  -2   6   8        0.04        0.61      1.73 o 
  -1   6   8      165.80      164.25      7.97 o 
   0   6   8      278.17      263.77      7.88 o 
   1   6   8        0.05       -0.67      1.12 o 
   2   6   8      462.94      452.53     17.70 o 
   3   6   8        3.69        4.30      2.32 o 
   4   6   8      774.19      839.60     26.00 o 
   5   6   8      660.43      676.92     33.53 o 
   6   6   8      113.13      103.95     13.95 o 
   7   6   8       30.71       24.39      7.11 o 
 -13   7   8        6.93       -1.12      6.64 o 
 -12   7   8       28.66       21.73      9.85 o 
 -11   7   8       22.63       13.66      7.04 o 
 -10   7   8        1.45        5.58      6.14 o 
  -9   7   8      907.92     1025.48     56.69 o 
  -8   7   8        0.35       -0.95      1.50 o 
  -7   7   8       18.38       18.70      5.11 o 
  -6   7   8        1.05        4.99      4.11 o 
  -5   7   8        0.09       -3.19      5.80 o 
  -4   7   8      625.03      671.42     39.55 o 
  -3   7   8      221.68      202.89     20.98 o 
  -2   7   8       36.65       47.15      4.17 o 
  -1   7   8        3.06        1.97      2.01 o 
   0   7   8       79.30       82.14      4.81 o 
   1   7   8       32.45       19.59      3.49 o 
   2   7   8       25.02       20.65      3.91 o 
   3   7   8       29.45       20.26      5.77 o 
   4   7   8       34.66       28.57     11.47 o 
   5   7   8        2.58        5.45      4.35 o 
   6   7   8       66.60       47.73     16.97 o 
   7   7   8        5.97       13.01      9.30 o 
 -13   8   8       13.65       11.94      8.02 o 
 -12   8   8       86.14      110.87     20.67 o 
 -11   8   8        3.82       -4.72      6.59 o 
 -10   8   8      370.79      397.47     36.76 o 
  -9   8   8      303.62      345.18     33.33 o 
  -8   8   8      110.23      142.40     20.98 o 
  -7   8   8       86.70      111.17     17.87 o 
  -6   8   8      908.61      892.83     49.82 o 
  -5   8   8      250.43      287.05     27.14 o 
  -4   8   8     1217.11     1297.70     57.66 o 
  -3   8   8     1084.35      979.13     48.15 o 
  -2   8   8      238.19      241.06     10.07 o 
  -1   8   8     1179.32     1212.75     35.23 o 
   0   8   8      167.02      176.00     17.42 o 
   1   8   8       12.91        2.41      2.71 o 
   2   8   8        0.60       -0.72      2.74 o 
   3   8   8      208.98      173.73     11.77 o 
   4   8   8        1.36        0.57      3.92 o 
   5   8   8      116.90      117.21     19.66 o 
   6   8   8      227.04      214.80     28.21 o 
 -12   9   8        0.06        9.63      7.57 o 
 -11   9   8       22.68       31.92     11.22 o 
 -10   9   8      103.05      106.38     19.42 o 
  -9   9   8       84.98      106.54     19.16 o 
  -8   9   8      453.35      471.03     39.00 o 
  -7   9   8      162.01      182.63     23.95 o 
  -6   9   8       11.73        7.39      5.08 o 
  -5   9   8      257.83      264.45     26.75 o 
  -4   9   8      396.47      444.74     34.05 o 
  -3   9   8      234.05      231.63     23.50 o 
  -2   9   8       30.23       34.37      4.37 o 
  -1   9   8        4.88        3.07      3.31 o 
   0   9   8       10.36       10.22      3.77 o 
   1   9   8       96.99      120.74      9.66 o 
   2   9   8       74.22       82.85      8.29 o 
   3   9   8        5.10        6.99      4.20 o 
   4   9   8       11.13       17.47      6.14 o 
   5   9   8        1.76       -0.58      4.85 o 
 -11  10   8       41.24       29.70     11.98 o 
 -10  10   8       93.66      119.57     21.50 o 
  -9  10   8       78.88       87.76     17.99 o 
  -8  10   8       59.01       71.23     16.21 o 
  -7  10   8      161.73      158.51     22.64 o 
  -6  10   8       68.55       87.96     16.67 o 
  -5  10   8       63.68       50.91     12.48 o 
  -4  10   8        0.07       -4.30      5.53 o 
  -3  10   8       98.82       87.80     11.36 o 
  -2  10   8        0.08       -0.35      3.22 o 
  -1  10   8      165.72      191.46     16.25 o 
   0  10   8        0.21        1.34      3.62 o 
   1  10   8      237.71      276.34     39.09 o 
   2  10   8      132.39      225.34     30.18 o 
   3  10   8      122.52      149.11     25.00 o 
 -10  11   8       92.86       92.59     19.49 o 
  -9  11   8       24.26       22.90      9.66 o 
  -8  11   8      190.24      212.11     27.78 o 
  -7  11   8       58.75       80.25     17.10 o 
  -6  11   8       90.26      124.51     19.95 o 
  -5  11   8       46.85       67.84     14.29 o 
  -4  11   8       28.56       25.91      8.89 o 
  -3  11   8      122.90      115.90     13.28 o 
  -2  11   8        0.02        2.46      3.35 o 
  -1  11   8       11.07       23.00      9.43 o 
   0  11   8       67.08       57.06      9.13 o 
   1  11   8       22.38       16.47     10.42 o 
  -9  12   8       65.27       69.30     17.31 o 
  -8  12   8       39.90       35.62     12.75 o 
  -7  12   8       27.73       30.91     11.60 o 
  -6  12   8       27.89       36.41     11.68 o 
  -5  12   8       21.32       14.85      7.42 o 
  -4  12   8       29.90       61.35     13.72 o 
  -3  12   8        4.98        7.25      4.21 o 
  -2  12   8        2.56       -0.15      3.31 o 
  -1  12   8      103.93      132.99     14.28 o 
   0  12   8       71.87       72.15     17.56 o 
  -8  13   8        0.35        3.05      7.58 o 
  -7  13   8       38.61       30.38     11.46 o 
  -6  13   8       36.24       47.43     12.79 o 
  -5  13   8       56.84       42.68     13.04 o 
  -4  13   8        5.44        5.24      5.26 o 
  -3  13   8       13.00       29.94      7.86 o 
  -2  13   8        1.80        5.78      6.59 o 
   1 -17   9       13.99       12.69      8.92 o 
   2 -17   9        0.96      -17.55     11.70 o 
  -2 -16   9       19.15       44.49     15.17 o 
  -1 -16   9       69.24       91.34     20.18 o 
   0 -16   9      115.27      143.66     24.66 o 
   1 -16   9       10.74        6.29      7.75 o 
   2 -16   9       24.78       46.77     13.63 o 
   3 -16   9       20.84       19.55     10.51 o 
   4 -16   9      163.59      216.07     29.41 o 
   5 -16   9       15.52        7.69      4.66 o 
  -4 -15   9        0.00        3.91      4.57 o 
  -3 -15   9        0.39       53.65     79.82 o 
  -2 -15   9       38.65       29.04     11.60 o 
  -1 -15   9       20.93        8.26      7.53 o 
   0 -15   9        3.24       -6.12      6.23 o 
   1 -15   9       52.87       47.34     13.57 o 
   2 -15   9       10.90       21.65      9.75 o 
   3 -15   9      231.53      296.63     33.34 o 
   4 -15   9       10.69        7.34      6.98 o 
   5 -15   9       13.61       17.31      9.65 o 
   6 -15   9       60.21       73.59     17.07 o 
  -6 -14   9        3.27       17.24      9.74 o 
  -5 -14   9       33.85       31.27     12.28 o 
  -4 -14   9       39.15       85.64     19.01 o 
  -3 -14   9       38.62       40.93      9.66 o 
  -2 -14   9        0.72       -4.59      6.00 o 
  -1 -14   9       66.68       73.94     17.16 o 
   0 -14   9      200.09      211.11     27.32 o 
   1 -14   9       39.22       56.06     15.39 o 
   2 -14   9       72.54       70.91     15.62 o 
   3 -14   9      221.29      269.92     30.67 o 
   4 -14   9        0.13       -4.66      5.85 o 
   5 -14   9       50.34       48.05     13.45 o 
   6 -14   9       87.46      124.82     21.83 o 
   7 -14   9       76.45       77.53     17.62 o 
  -7 -13   9      139.24      167.61     27.62 o 
  -6 -13   9        2.93        0.46      4.99 o 
  -5 -13   9        3.53        1.16      5.88 o 
  -4 -13   9        3.27        3.48      6.98 o 
  -3 -13   9        1.58       -0.63      4.32 o 
  -2 -13   9       69.78       96.88     18.67 o 
  -1 -13   9       27.98       33.47      9.38 o 
   0 -13   9      783.04      931.98     55.99 o 
   1 -13   9       61.43       90.88     18.06 o 
   2 -13   9        6.01        2.88      8.49 o 
   3 -13   9       69.82       65.66     15.03 o 
   4 -13   9       10.76       11.38      6.82 o 
   5 -13   9        6.06        0.31      6.00 o 
   6 -13   9       60.63       54.20     14.13 o 
   7 -13   9       80.91       79.32     17.30 o 
   8 -13   9      130.41      103.81     20.52 o 
  -8 -12   9        5.69        1.51      8.09 o 
  -7 -12   9       20.45        0.61      5.67 o 
  -6 -12   9       35.10       25.29     11.03 o 
  -5 -12   9      389.26      390.86     38.17 o 
  -4 -12   9      174.87      163.13     23.85 o 
  -3 -12   9      272.71      267.10     20.24 o 
  -2 -12   9        6.35       11.86      7.97 o 
  -1 -12   9      184.59      236.22     27.27 o 
   0 -12   9        0.73        3.00      4.97 o 
   1 -12   9      122.24      139.36     20.89 o 
   2 -12   9        0.95       -2.43      6.74 o 
   3 -12   9       74.36       98.79     17.37 o 
   4 -12   9        4.34        7.44      6.34 o 
   5 -12   9       33.41       42.26     12.33 o 
   6 -12   9       42.79       55.40     14.12 o 
   7 -12   9       60.84       70.83     16.02 o 
   8 -12   9        9.59        0.41      4.54 o 
   9 -12   9        2.64        0.19      7.17 o 
  -9 -11   9       20.92       19.97     10.59 o 
  -8 -11   9      218.30      249.12     32.14 o 
  -7 -11   9       85.65       94.03     19.80 o 
  -6 -11   9       90.66      109.59     20.62 o 
  -5 -11   9      167.04      134.16     21.70 o 
  -4 -11   9      134.26      150.50     13.25 o 
  -3 -11   9       67.03       49.22     10.98 o 
  -2 -11   9      916.00      835.44     46.36 o 
  -1 -11   9     1778.87     1817.10     75.35 o 
   0 -11   9     1060.44     1103.48     57.08 o 
   1 -11   9       13.60       18.64      7.20 o 
   2 -11   9        6.44        9.16      6.14 o 
   3 -11   9       61.78       63.89     13.90 o 
   4 -11   9       44.45       39.30     10.77 o 
   5 -11   9        1.78       -1.01      5.65 o 
   6 -11   9      587.32      716.42     48.39 o 
   7 -11   9        7.17       10.07      5.70 o 
   8 -11   9       37.24       39.53     13.09 o 
   9 -11   9      104.70      102.53     20.35 o 
 -10 -10   9       78.14       71.19     18.09 o 
  -9 -10   9       14.13       39.40     14.49 o 
  -8 -10   9        6.83       20.13     10.55 o 
  -7 -10   9      101.28      101.58     19.80 o 
  -6 -10   9        0.02      -13.07      8.72 o 
  -5 -10   9      325.17      323.07     18.73 o 
  -4 -10   9      631.50      612.65     41.79 o 
  -3 -10   9       11.21        9.72      4.04 o 
  -2 -10   9      431.35      425.54     18.71 o 
  -1 -10   9        0.01        6.25      3.98 o 
   0 -10   9      531.00      542.63     38.00 o 
   1 -10   9        2.03        2.59      4.31 o 
   2 -10   9      157.44      162.65     20.84 o 
   3 -10   9       39.34       32.52     10.25 o 
   4 -10   9        0.37       -0.12      3.84 o 
   5 -10   9      226.13      189.72     10.35 o 
   6 -10   9      140.20      178.36     23.46 o 
   7 -10   9       31.46       55.89     14.31 o 
   8 -10   9        4.60        3.92      5.68 o 
   9 -10   9       55.29       48.96     14.85 o 
 -10  -9   9       11.85       28.47     12.40 o 
  -9  -9   9      193.71      199.96     28.16 o 
  -8  -9   9        3.76       11.25      7.84 o 
  -7  -9   9      338.12      313.17     32.45 o 
  -6  -9   9      335.95      299.79     34.26 o 
  -5  -9   9       42.54       34.21      6.16 o 
  -4  -9   9      162.81      150.08     13.96 o 
  -3  -9   9      339.57      303.84     18.28 o 
  -2  -9   9        2.17        5.56      3.75 o 
  -1  -9   9      491.44      493.37     23.71 o 
   0  -9   9      340.84      398.02     30.98 o 
   1  -9   9      165.95      168.26     20.25 o 
   2  -9   9        1.99       -4.36      6.18 o 
   3  -9   9        7.51       23.41      8.13 o 
   4  -9   9       27.58       10.52      3.27 o 
   5  -9   9      117.49      107.83     11.21 o 
   6  -9   9     1013.59      919.10     52.82 o 
   7  -9   9      341.51      312.95     31.41 o 
   8  -9   9       26.19       42.81     12.44 o 
   9  -9   9        8.45        2.45      5.08 o 
  10  -9   9      294.08      314.94     35.64 o 
 -11  -8   9       10.76       26.21     12.61 o 
 -10  -8   9      207.02      216.71     29.51 o 
  -9  -8   9       90.27       91.71     18.56 o 
  -8  -8   9        0.70       -2.88      2.80 o 
  -7  -8   9        1.10        0.25      2.03 o 
  -6  -8   9       74.19       62.69      6.26 o 
  -5  -8   9        4.07        4.11      3.11 o 
  -4  -8   9       36.40       30.54      4.83 o 
  -3  -8   9       14.37        4.35      3.02 o 
  -2  -8   9      312.50      309.53     14.26 o 
  -1  -8   9       94.68       98.62     15.53 o 
   0  -8   9      236.77      230.26     19.49 o 
   1  -8   9       74.51       70.10     12.59 o 
   2  -8   9       60.59       58.77     11.96 o 
   3  -8   9      505.25      547.52     35.82 o 
   4  -8   9     1365.89     1178.60     47.09 o 
   5  -8   9      458.75      415.20     33.13 o 
   6  -8   9        4.43        5.65      4.77 o 
   7  -8   9      339.49      338.08     32.17 o 
   8  -8   9       23.65        5.92      6.76 o 
   9  -8   9       51.22       64.30     15.84 o 
  10  -8   9        9.29        7.42      5.71 o 
 -12  -7   9       39.73       44.54     14.68 o 
 -11  -7   9        2.50        8.76      8.47 o 
 -10  -7   9        0.87       -2.11      5.69 o 
  -9  -7   9      344.64      303.01     30.67 o 
  -8  -7   9        2.04        0.45      3.10 o 
  -7  -7   9       13.26        9.23      2.86 o 
  -6  -7   9      513.59      462.30     16.94 o 
  -5  -7   9      360.09      331.16     14.36 o 
  -4  -7   9      328.23      356.67     14.88 o 
  -3  -7   9        3.53        3.28      2.25 o 
  -2  -7   9       60.83       64.25      5.87 o 
  -1  -7   9      811.82      812.10     20.49 o 
   0  -7   9      233.37      248.10     13.34 o 
   1  -7   9      237.29      261.27     13.87 o 
   2  -7   9      237.35      225.79     23.61 o 
   3  -7   9      514.71      471.89     33.57 o 
   4  -7   9      175.43      176.62     23.41 o 
   5  -7   9      414.93      394.51     31.61 o 
   6  -7   9      613.40      622.97     41.48 o 
   7  -7   9      376.43      366.90     32.80 o 
   8  -7   9        3.76      -11.27      7.51 o 
   9  -7   9      245.13      233.13     28.94 o 
  10  -7   9        1.86       -0.52      4.62 o 
 -12  -6   9       21.14       24.41     10.42 o 
 -11  -6   9       87.25       87.49     17.75 o 
 -10  -6   9       52.48       55.53      8.03 o 
  -9  -6   9      164.84      185.03     14.19 o 
  -8  -6   9       17.40        3.32      4.42 o 
  -7  -6   9      598.49      561.28     19.05 o 
  -6  -6   9      628.61      616.23     26.41 o 
  -5  -6   9      617.58      592.81     17.07 o 
  -4  -6   9      386.61      378.61     13.46 o 
  -3  -6   9     1634.61     1673.99     29.43 o 
  -2  -6   9      778.59      796.03     19.66 o 
  -1  -6   9        4.53        7.57      2.33 o 
   0  -6   9      176.03      177.81      9.36 o 
   1  -6   9       13.93       20.27      4.88 o 
   2  -6   9       43.02       56.27      6.37 o 
   3  -6   9      140.74      168.96      9.83 o 
   4  -6   9      135.11      113.86      9.34 o 
   5  -6   9       11.36        6.11      5.43 o 
   6  -6   9       30.56       45.81     11.03 o 
   7  -6   9        6.06       -5.49      5.70 o 
   8  -6   9      160.86      142.99     21.38 o 
   9  -6   9        0.11        0.78      4.01 o 
  10  -6   9        0.46       -9.65      7.13 o 
 -13  -5   9        8.41       -0.73      6.11 o 
 -12  -5   9        3.27        1.33      4.61 o 
 -11  -5   9       16.51        9.81      3.87 o 
 -10  -5   9       34.34       39.32     12.11 o 
  -9  -5   9       41.53       47.34      7.34 o 
  -8  -5   9       66.83       72.94      6.99 o 
  -7  -5   9      107.60      100.14      8.05 o 
  -6  -5   9       14.20        9.88      2.89 o 
  -5  -5   9      399.48      337.23     12.56 o 
  -4  -5   9      165.14      145.47      8.17 o 
  -3  -5   9       34.29       40.76      5.21 o 
  -2  -5   9      995.42     1001.99     24.57 o 
  -1  -5   9     2210.68     2346.33     39.84 o 
   0  -5   9      126.49      131.92     10.96 o 
   1  -5   9      240.28      266.82     12.72 o 
   2  -5   9       24.81       34.63      5.59 o 
   3  -5   9      190.59      179.99     15.63 o 
   4  -5   9      504.89      490.20     32.30 o 
   5  -5   9       27.30       18.52      6.98 o 
   6  -5   9       56.14       54.87     11.89 o 
   7  -5   9       28.19       21.35      7.71 o 
   8  -5   9       53.78       74.06     15.97 o 
   9  -5   9        4.51        7.20      5.61 o 
  10  -5   9      267.20      253.86     31.12 o 
 -13  -4   9      292.09      316.75     35.38 o 
 -12  -4   9       26.63       32.14     11.51 o 
 -11  -4   9      169.67      153.01     29.60 o 
 -10  -4   9       65.20       51.86      8.17 o 
  -9  -4   9       44.99       50.16      7.44 o 
  -8  -4   9       29.49       40.71      5.06 o 
  -7  -4   9      360.37      343.31     13.02 o 
  -6  -4   9      935.39      919.01     21.14 o 
  -5  -4   9       65.65       51.76      5.57 o 
  -4  -4   9       75.30       66.21      6.30 o 
  -3  -4   9        0.02        3.66      3.44 o 
  -2  -4   9      352.96      342.50     12.06 o 
  -1  -4   9      349.95      409.06     15.13 o 
   0  -4   9      798.16      801.33     68.32 o 
   1  -4   9      351.44      358.44     16.48 o 
   2  -4   9      514.97      525.97     13.58 o 
   3  -4   9       68.77       61.04      5.33 o 
   4  -4   9     1368.36     1417.64     67.81 o 
   5  -4   9       10.53       14.18      6.04 o 
   6  -4   9        0.32       -1.02      3.92 o 
   7  -4   9       94.74       99.26     16.89 o 
   8  -4   9      157.01      175.62     23.26 o 
   9  -4   9        0.45        0.92      5.23 o 
  10  -4   9       14.72        6.27     10.88 o 
 -13  -3   9      110.07      148.71     23.82 o 
 -12  -3   9       37.30       45.57      8.11 o 
 -11  -3   9      144.61      133.32     18.23 o 
 -10  -3   9        1.74       -0.27      2.47 o 
  -9  -3   9      175.59      163.98     13.30 o 
  -8  -3   9       36.78       48.03      4.96 o 
  -7  -3   9      162.06      170.75      9.95 o 
  -6  -3   9       67.06      112.12      8.19 o 
  -5  -3   9      408.92      408.32     15.24 o 
  -4  -3   9      147.64      144.20      7.66 o 
  -3  -3   9        1.27        1.11      1.80 o 
  -2  -3   9     1291.68     1265.89     25.31 o 
  -1  -3   9       29.50       19.89      4.97 o 
   0  -3   9      303.79      344.54     16.41 o 
   1  -3   9        0.02       -2.01      1.68 o 
   2  -3   9       66.47       70.13      4.92 o 
   3  -3   9       19.85       18.18      2.77 o 
   4  -3   9      419.80      392.51     34.96 o 
   5  -3   9      442.24      437.16     30.94 o 
   6  -3   9        0.58        0.96      3.52 o 
   7  -3   9        7.28       12.58      6.39 o 
   8  -3   9       53.02       75.98     15.01 o 
   9  -3   9       75.15       77.82     15.39 o 
  10  -3   9       28.36       26.35      7.32 o 
 -14  -2   9       19.41       11.14      7.57 o 
 -13  -2   9        0.73        5.75      3.97 o 
 -12  -2   9       19.57       19.16      9.91 o 
 -11  -2   9        9.52        2.58      3.33 o 
 -10  -2   9      344.78      329.34     19.40 o 
  -9  -2   9       48.17       67.17      8.58 o 
  -8  -2   9       16.68       18.73      3.50 o 
  -7  -2   9       98.13      114.77      8.39 o 
  -6  -2   9       86.41       79.13      5.82 o 
  -5  -2   9        0.17       -0.81      1.39 o 
  -4  -2   9        2.60        1.20      1.27 o 
  -3  -2   9       78.15       78.22      5.46 o 
  -2  -2   9     2813.17     2879.65     41.13 o 
  -1  -2   9     1972.06     1989.01     38.75 o 
   0  -2   9      115.27      124.95      7.91 o 
   1  -2   9       13.30       13.74      2.74 o 
   2  -2   9      260.63      261.87      9.35 o 
   3  -2   9     2569.96     2526.47     36.90 o 
   4  -2   9      239.76      254.10     15.82 o 
   5  -2   9      124.80      109.79     15.36 o 
   6  -2   9       13.97       24.17      7.85 o 
   7  -2   9      408.63      413.36     33.79 o 
   8  -2   9       26.41       35.29      7.45 o 
   9  -2   9       74.72       72.27     11.96 o 
  10  -2   9       13.59        6.01      8.77 o 
 -14  -1   9        0.29       -2.03      4.71 o 
 -13  -1   9      155.62      145.41     14.36 o 
 -12  -1   9       66.60       58.73      8.85 o 
 -11  -1   9        0.00        0.65      4.30 o 
 -10  -1   9      843.11      942.92     33.19 o 
  -9  -1   9      357.53      343.41     15.52 o 
  -8  -1   9        0.18        0.51      2.32 o 
  -7  -1   9      277.75      256.77     10.63 o 
  -6  -1   9      337.72      342.58     13.66 o 
  -5  -1   9      206.11      203.82      8.69 o 
  -4  -1   9       13.23        6.33      2.53 o 
  -3  -1   9      973.10      993.43     21.20 o 
  -2  -1   9     1272.40     1377.91     35.76 o 
  -1  -1   9      415.19      407.44     13.72 o 
   0  -1   9       14.35       19.64      2.59 o 
   1  -1   9      121.23      120.63      6.11 o 
   2  -1   9       91.32       94.14      6.30 o 
   3  -1   9      344.91      328.06     12.14 o 
   4  -1   9     1768.28     1731.17     35.31 o 
   5  -1   9      151.87      166.08     18.89 o 
   6  -1   9       29.64       26.13      5.73 o 
   7  -1   9       21.84       13.36      3.50 o 
   8  -1   9      169.64      169.31     18.79 o 
   9  -1   9       93.62      107.32     13.18 o 
  10  -1   9      104.46      123.41     23.55 o 
 -14   0   9       17.27       17.57      5.85 o 
 -13   0   9       73.77       68.32     10.04 o 
 -12   0   9      176.40      176.38     15.45 o 
 -11   0   9        0.44        0.40      4.61 o 
 -10   0   9       25.14       37.90      5.40 o 
  -9   0   9       95.21      123.23      9.28 o 
  -8   0   9      905.61      957.60     30.36 o 
  -7   0   9      549.06      550.46     17.76 o 
  -6   0   9       74.05       69.54      5.10 o 
  -5   0   9      232.03      231.83      8.77 o 
  -4   0   9        4.04        3.40      3.06 o 
  -3   0   9      347.46      449.85     16.91 o 
  -2   0   9      274.28      284.75      9.22 o 
  -1   0   9      241.06      244.48      9.10 o 
   0   0   9       13.20       58.55      6.68 o 
   1   0   9       23.01       32.12      3.21 o 
   2   0   9       76.07       72.12      6.03 o 
   3   0   9      107.35      100.48     10.49 o 
   4   0   9      230.19      226.25      9.46 o 
   5   0   9       13.62       15.97      3.51 o 
   6   0   9      200.66      224.34     14.67 o 
   7   0   9        8.99       11.88      5.62 o 
   8   0   9      146.38      141.50     14.80 o 
   9   0   9       32.61       41.39      9.12 o 
 -14   1   9       68.10       49.54      8.85 o 
 -13   1   9        1.81       -3.16      4.06 o 
 -12   1   9       13.10        9.65      4.04 o 
 -11   1   9       19.74        9.71      3.76 o 
 -10   1   9      291.21      298.09     18.11 o 
  -9   1   9      795.93      787.31     23.23 o 
  -8   1   9       14.24        8.02      9.96 o 
  -7   1   9      305.19      293.69     10.12 o 
  -6   1   9       41.54       29.30      3.11 o 
  -5   1   9      252.55      269.05     10.79 o 
  -4   1   9        2.23        7.86      6.14 o 
  -3   1   9      752.34      846.53     15.20 o 
  -2   1   9     1450.95     1541.39     20.27 o 
  -1   1   9       39.02       31.71      3.23 o 
   0   1   9      147.69      152.09      6.26 o 
   1   1   9      238.92      248.85      9.23 o 
   2   1   9       42.20       48.91      4.49 o 
   3   1   9       92.02       88.93      5.22 o 
   4   1   9       69.77       78.59      5.13 o 
   5   1   9       16.55       15.14      3.04 o 
   6   1   9        0.68       -5.26      3.84 o 
   7   1   9      323.84      307.88     21.88 o 
   8   1   9      276.56      277.54     21.48 o 
   9   1   9        2.12        0.84      4.26 o 
 -14   2   9        8.24        3.05      5.14 o 
 -13   2   9      187.23      206.81     17.11 o 
 -12   2   9       20.51       15.70      4.53 o 
 -11   2   9      119.37      122.25     14.91 o 
 -10   2   9       23.83       25.94      5.54 o 
  -9   2   9       66.55       51.50      6.81 o 
  -8   2   9        0.58        4.79      2.60 o 
  -7   2   9      238.18      249.49     26.78 o 
  -6   2   9       84.26       91.36      5.54 o 
  -5   2   9      172.03      198.90      7.84 o 
  -4   2   9        0.03        1.17      0.81 o 
  -3   2   9      199.58      204.31      5.53 o 
  -2   2   9       85.46       93.76      4.29 o 
  -1   2   9       37.25       29.98      5.07 o 
   0   2   9       95.22       95.68      5.07 o 
   1   2   9       90.58      107.97      5.48 o 
   2   2   9       91.30       95.45      5.50 o 
   3   2   9       90.43       67.50      5.18 o 
   4   2   9      552.67      510.35     18.05 o 
   5   2   9       25.18       22.48      4.28 o 
   6   2   9        6.82        6.52      3.59 o 
   7   2   9       32.30       56.16      9.99 o 
   8   2   9      163.35      163.50     17.11 o 
   9   2   9        0.95       -2.03      3.86 o 
 -14   3   9        2.08      -14.71      9.81 o 
 -13   3   9      289.80      323.66     25.68 o 
 -12   3   9       18.09       23.33     10.59 o 
 -11   3   9       95.70      119.84     11.63 o 
 -10   3   9      270.19      259.52     13.16 o 
  -9   3   9      153.62      169.86     12.00 o 
  -8   3   9        0.75        1.47      1.76 o 
  -7   3   9      423.23      410.56     11.88 o 
  -6   3   9      294.97      333.49     25.11 o 
  -5   3   9       37.48       37.50      3.50 o 
  -4   3   9      135.07      128.05      9.39 o 
  -3   3   9      508.15      517.10     18.58 o 
  -2   3   9     1021.02     1051.74     29.64 o 
  -1   3   9       37.07       30.30      3.82 o 
   0   3   9       79.53       67.43      4.48 o 
   1   3   9      777.58      745.81     18.74 o 
   2   3   9        0.93        0.60      1.56 o 
   3   3   9      313.83      287.10     10.62 o 
   4   3   9       74.65       69.00      5.44 o 
   5   3   9        8.73        3.83      3.39 o 
   6   3   9      220.47      239.17     19.34 o 
   7   3   9        9.74        8.31      4.30 o 
   8   3   9       44.12       50.08      9.74 o 
 -14   4   9      191.09      253.75     30.21 o 
 -13   4   9       84.64       64.26     15.73 o 
 -12   4   9       54.06       47.37     12.58 o 
 -11   4   9      230.39      240.15     15.88 o 
 -10   4   9       38.12       30.41      4.35 o 
  -9   4   9      167.92      200.42     16.29 o 
  -8   4   9      142.62      127.52      7.61 o 
  -7   4   9        5.30        2.64      2.22 o 
  -6   4   9      116.18      114.68      7.21 o 
  -5   4   9        4.11       -1.45      4.80 o 
  -4   4   9       32.65       27.01      7.81 o 
  -3   4   9        5.17        5.58      5.41 o 
  -2   4   9       30.04       38.84      5.35 o 
  -1   4   9        1.27        1.51      1.58 o 
   0   4   9      186.39      186.15      6.79 o 
   1   4   9       88.32       77.67      4.97 o 
   2   4   9       28.29       32.29      3.52 o 
   3   4   9        8.18        6.11      2.09 o 
   4   4   9        5.81        5.54      2.39 o 
   5   4   9       46.18       35.11      7.72 o 
   6   4   9       63.59       61.71     10.47 o 
   7   4   9       48.01       64.27     10.91 o 
   8   4   9       25.64       22.06      7.61 o 
 -14   5   9       16.30       14.60      6.89 o 
 -13   5   9        0.96        5.89      7.99 o 
 -12   5   9      325.09      411.48     37.15 o 
 -11   5   9      298.24      293.64     30.63 o 
 -10   5   9        0.20       -0.56      1.90 o 
  -9   5   9       67.67       68.55      5.06 o 
  -8   5   9        0.86        4.63      3.16 o 
  -7   5   9      105.44       96.76      7.48 o 
  -6   5   9      392.63      422.43     32.03 o 
  -5   5   9      194.15      189.43     21.25 o 
  -4   5   9      649.54      683.39     39.13 o 
  -3   5   9        9.75       -0.13      4.95 o 
  -2   5   9        1.92        2.99      1.47 o 
  -1   5   9        9.47        3.01      2.54 o 
   0   5   9        1.61       -0.57      1.34 o 
   1   5   9       98.10       86.03      6.27 o 
   2   5   9      203.47      167.88      9.31 o 
   3   5   9      393.15      337.72     13.78 o 
   4   5   9        5.63        5.11      2.82 o 
   5   5   9      330.54      312.79     35.08 o 
   6   5   9       76.96       51.00     23.18 o 
   7   5   9        0.65       -6.22      4.15 o 
 -13   6   9        2.11        0.23      5.49 o 
 -12   6   9       64.58       53.76     14.51 o 
 -11   6   9       29.48       51.68     13.81 o 
 -10   6   9        4.34        3.72      4.63 o 
  -9   6   9        5.24       24.87      9.39 o 
  -8   6   9      424.72      411.07     17.39 o 
  -7   6   9      602.71      608.86     41.98 o 
  -6   6   9      205.86      267.32     26.31 o 
  -5   6   9      509.31      482.22     34.52 o 
  -4   6   9       16.80       13.77      6.18 o 
  -3   6   9       12.55       16.59      6.83 o 
  -2   6   9      554.16      525.57     14.38 o 
  -1   6   9      819.96      846.47     21.69 o 
   0   6   9      124.60      142.15     11.90 o 
   1   6   9        0.31       -1.27      1.10 o 
   2   6   9       75.96       82.43      9.52 o 
   3   6   9      368.10      372.63     18.08 o 
   4   6   9      572.58      535.73     24.32 o 
   5   6   9      127.24      143.18     41.19 o 
   6   6   9       65.82       63.14     15.95 o 
 -13   7   9       19.16       19.02      9.42 o 
 -12   7   9        2.93        5.13      6.65 o 
 -11   7   9        0.56       -4.66      5.55 o 
 -10   7   9      263.34      301.05     31.45 o 
  -9   7   9      278.08      323.05     31.90 o 
  -8   7   9      107.70      121.84     19.70 o 
  -7   7   9       54.65      180.27     27.07 o 
  -6   7   9      112.01      130.53     18.73 o 
  -5   7   9     1764.97     1769.83     70.01 o 
  -4   7   9      720.95      745.89     43.26 o 
  -3   7   9       17.93       17.34      7.30 o 
  -2   7   9       11.89       14.54      2.34 o 
  -1   7   9       16.63       21.00      5.93 o 
   0   7   9        0.69       -1.98      2.78 o 
   1   7   9        8.30       11.64      3.56 o 
   2   7   9       22.14       17.04      3.99 o 
   3   7   9        5.47       -4.47      2.98 o 
   4   7   9      108.60      118.77     14.00 o 
   5   7   9        3.47        8.10      4.82 o 
   6   7   9      194.81      147.49     23.61 o 
 -12   8   9      122.88      127.63     22.82 o 
 -11   8   9      163.49      197.66     27.25 o 
 -10   8   9        2.43        9.61      7.45 o 
  -9   8   9        0.15       10.13      7.68 o 
  -8   8   9      168.66      186.35     24.40 o 
  -7   8   9      806.66      833.56     50.44 o 
  -6   8   9      819.79      863.69     50.40 o 
  -5   8   9       36.57       39.94     11.09 o 
  -4   8   9      544.38      521.50     37.12 o 
  -3   8   9      326.45      358.34     29.81 o 
  -2   8   9        7.40        6.52      6.37 o 
  -1   8   9        0.80       -3.29      2.19 o 
   0   8   9      222.36      237.38     12.87 o 
   1   8   9        1.00        8.63      2.97 o 
   2   8   9       40.15       46.76      6.46 o 
   3   8   9        0.24       -1.22      2.91 o 
   4   8   9      231.81      230.89     20.19 o 
   5   8   9      119.85      123.03     20.50 o 
 -11   9   9       57.93       71.90     17.43 o 
 -10   9   9       15.36       26.54     11.42 o 
  -9   9   9      214.82      194.47     26.14 o 
  -8   9   9       10.01        8.11      5.30 o 
  -7   9   9       92.17      109.70     18.59 o 
  -6   9   9      364.23      423.84     36.03 o 
  -5   9   9      575.36      600.51     41.91 o 
  -4   9   9        2.10       -1.75      5.11 o 
  -3   9   9       88.78      107.65     17.05 o 
  -2   9   9        0.07       -0.63      4.17 o 
  -1   9   9      709.50      708.50     31.76 o 
   0   9   9       53.60       63.44     13.59 o 
   1   9   9      157.80      154.53     14.68 o 
   2   9   9        6.62       -1.30      5.45 o 
   3   9   9        5.67        2.71      5.53 o 
 -10  10   9       50.98       39.96     12.65 o 
  -9  10   9      151.57      193.73     27.50 o 
  -8  10   9       24.90       26.41     11.40 o 
  -7  10   9        4.85       -3.09      6.51 o 
  -6  10   9      481.47      483.83     39.23 o 
  -5  10   9       31.99       41.09     11.85 o 
  -4  10   9      123.93      113.29     18.33 o 
  -3  10   9        0.04      -11.98      7.99 o 
  -2  10   9       80.12       75.95     15.72 o 
  -1  10   9      156.46      151.47     27.97 o 
   0  10   9      310.13      316.75     26.10 o 
   1  10   9      175.13      188.95     28.20 o 
   2  10   9        0.04       -7.03     10.11 o 
  -9  11   9        0.00        2.14      6.48 o 
  -8  11   9       14.22        6.48      5.34 o 
  -7  11   9      100.11      100.63     19.62 o 
  -6  11   9       25.12       45.27     12.66 o 
  -5  11   9        3.29        3.92      5.91 o 
  -4  11   9       14.93       19.62     10.87 o 
  -3  11   9       87.93      110.35     18.05 o 
  -2  11   9       55.83       66.19     10.33 o 
  -1  11   9        1.32        2.09      5.07 o 
   0  11   9       95.71      149.55     24.90 o 
  -8  12   9        2.97       -3.64      7.04 o 
  -7  12   9       92.69       67.44     16.02 o 
  -6  12   9       19.91        9.94      8.28 o 
  -5  12   9        7.15        7.89      4.79 o 
  -4  12   9       75.45       99.89     18.14 o 
  -3  12   9       38.88       42.59     11.78 o 
  -2  12   9        0.82       -2.61      4.68 o 
  -6  13   9      116.54      143.30     23.28 o 
  -5  13   9        3.22       -4.56      7.55 o 
  -4  13   9        3.93       -7.39      6.31 o 
  -2 -16  10       41.72       46.57     15.99 o 
  -1 -16  10       40.30       49.69     15.69 o 
   0 -16  10      101.60      119.87     22.93 o 
   1 -16  10       35.73       62.52     16.22 o 
   2 -16  10       86.09      125.30     23.25 o 
   3 -16  10       26.11       22.38     10.64 o 
   4 -16  10        6.91        5.20      5.05 o 
  -4 -15  10        0.02       -5.40      4.90 o 
  -3 -15  10        5.33       25.95     13.54 o 
  -2 -15  10       11.44        8.60      5.89 o 
  -1 -15  10        4.55       13.31      7.06 o 
   0 -15  10        6.44        0.36      6.23 o 
   1 -15  10       15.49        9.13      6.02 o 
   2 -15  10        6.51       16.62     10.43 o 
   3 -15  10        2.73        8.64      7.54 o 
   4 -15  10       21.13        9.82      8.31 o 
   5 -15  10       13.82        8.85      8.32 o 
   6 -15  10       47.60       38.90     13.45 o 
  -5 -14  10        0.66        1.14      6.30 o 
  -4 -14  10        0.96        8.62      8.30 o 
  -3 -14  10        1.19       -3.10      7.35 o 
  -2 -14  10       10.44       14.94      9.77 o 
  -1 -14  10        0.72        9.53      9.53 o 
   0 -14  10        7.74        7.46      8.04 o 
   1 -14  10       89.40       84.98     18.22 o 
   2 -14  10        2.51       -9.65      7.24 o 
   3 -14  10        0.62        8.18      8.68 o 
   4 -14  10        1.55        3.34      5.22 o 
   5 -14  10       19.82        9.00      6.19 o 
   6 -14  10        1.15        4.60      5.35 o 
   7 -14  10       50.26       69.23     17.15 o 
  -7 -13  10       30.67       19.54     10.54 o 
  -6 -13  10      230.40      251.70     33.10 o 
  -5 -13  10       19.51       13.52      6.66 o 
  -4 -13  10       28.19       25.83     11.19 o 
  -3 -13  10        4.06        7.94      8.95 o 
  -2 -13  10      135.09      148.89     23.44 o 
  -1 -13  10       50.54       82.83     17.25 o 
   0 -13  10        2.56        7.48      7.53 o 
   1 -13  10      176.37      176.16     24.67 o 
   2 -13  10        1.07        0.97      4.22 o 
   3 -13  10      144.54      184.43     25.33 o 
   4 -13  10        0.30       -6.40      6.83 o 
   5 -13  10        3.52        9.17      7.13 o 
   6 -13  10      116.89      115.59     21.13 o 
   7 -13  10      153.42      163.14     25.59 o 
  -8 -12  10       31.40       34.76     12.19 o 
  -7 -12  10        0.02        5.76      6.06 o 
  -6 -12  10        0.02       -4.08      6.32 o 
  -5 -12  10      156.73      150.05     23.91 o 
  -4 -12  10       23.05       28.93     13.41 o 
  -3 -12  10       51.13       64.82     10.88 o 
  -2 -12  10      573.03      573.91     44.19 o 
  -1 -12  10      784.80      730.73     49.22 o 
   0 -12  10      150.17      166.43     23.26 o 
   1 -12  10        0.49        3.08      5.10 o 
   2 -12  10       12.95       15.67      7.08 o 
   3 -12  10       26.85       30.83     10.14 o 
   4 -12  10       19.27       19.48      7.68 o 
   5 -12  10      130.00      107.49     18.85 o 
   6 -12  10        0.58       16.99      9.69 o 
   7 -12  10        2.52       10.34      6.05 o 
   8 -12  10       12.10        7.66      7.15 o 
  -9 -11  10       42.84       55.73     16.67 o 
  -8 -11  10       65.41      104.97     21.72 o 
  -7 -11  10        0.26       -4.39      6.82 o 
  -6 -11  10        8.05       -3.61      6.81 o 
  -5 -11  10       44.33       25.58     11.03 o 
  -4 -11  10      181.34      153.31     22.83 o 
  -3 -11  10      251.58      233.95     19.45 o 
  -2 -11  10      555.95      491.09     39.46 o 
  -1 -11  10       42.34       45.00     11.53 o 
   0 -11  10      421.28      388.18     33.84 o 
   1 -11  10        3.20       -2.20      6.36 o 
   2 -11  10      260.38      268.25     28.29 o 
   3 -11  10       60.38       64.26     13.83 o 
   4 -11  10       11.00       26.48      9.66 o 
   5 -11  10      336.06      349.09     33.46 o 
   6 -11  10      146.46      138.83     22.03 o 
   7 -11  10        4.05       18.74      9.00 o 
   8 -11  10       16.79       23.13     10.20 o 
  -9 -10  10        5.62       -1.53      5.88 o 
  -8 -10  10        0.55       11.91      8.49 o 
  -7 -10  10       81.44       92.18     19.10 o 
  -6 -10  10       20.12       27.95     11.57 o 
  -5 -10  10       42.29       34.33      8.32 o 
  -4 -10  10       29.09       28.06      8.88 o 
  -3 -10  10       37.52       42.33      6.13 o 
  -2 -10  10       62.69       52.46     12.52 o 
  -1 -10  10        0.00        1.85      4.63 o 
   0 -10  10        1.18       21.64      9.40 o 
   1 -10  10      104.18       98.18     16.56 o 
   2 -10  10       68.83       56.79     12.66 o 
   3 -10  10      165.99      165.83     21.65 o 
   4 -10  10      481.65      447.15     67.61 o 
   5 -10  10       10.36        9.69      5.94 o 
   6 -10  10      225.36      252.31     28.56 o 
   7 -10  10       59.03       47.52     13.38 o 
   8 -10  10       29.88       21.56      9.70 o 
   9 -10  10      143.35      138.34     23.37 o 
 -10  -9  10      219.77      168.55     26.85 o 
  -9  -9  10       35.46       39.34     12.23 o 
  -8  -9  10       24.82       16.95      5.75 o 
  -7  -9  10        7.35        5.15      3.24 o 
  -6  -9  10       93.72       71.84      7.06 o 
  -5  -9  10        7.96        6.16      4.16 o 
  -4  -9  10       16.50       12.38      3.35 o 
  -3  -9  10      224.09      179.11     12.16 o 
  -2  -9  10       13.56       12.09      5.98 o 
  -1  -9  10     1394.05     1395.13     61.65 o 
   0  -9  10       11.18        8.30      5.43 o 
   1  -9  10      217.43      247.24     25.09 o 
   2  -9  10        7.23        5.35      5.52 o 
   3  -9  10        3.94       -1.23      4.39 o 
   4  -9  10     1253.28     1067.55     95.76 o 
   5  -9  10      501.90      492.14     38.19 o 
   6  -9  10      594.33      659.83     45.59 o 
   7  -9  10      226.10      250.41     28.88 o 
   8  -9  10       56.84       56.58     14.59 o 
   9  -9  10       66.65       64.57     15.95 o 
 -11  -8  10       44.07       49.86     14.98 o 
 -10  -8  10        0.57       31.73     12.82 o 
  -9  -8  10      255.15      299.28     33.08 o 
  -8  -8  10       68.02       73.37      9.36 o 
  -7  -8  10       31.93       34.85      5.08 o 
  -6  -8  10       60.36       51.07      6.18 o 
  -5  -8  10      555.94      569.53     20.40 o 
  -4  -8  10       70.35       62.45      6.80 o 
  -3  -8  10      483.30      448.76     21.35 o 
  -2  -8  10       54.61       45.40      6.13 o 
  -1  -8  10      166.52      207.04     22.24 o 
   0  -8  10        1.56        1.13      4.21 o 
   1  -8  10      543.82      543.75     36.17 o 
   2  -8  10       41.83       53.61     11.54 o 
   3  -8  10      290.74      261.97     43.55 o 
   4  -8  10      133.77      167.66     11.80 o 
   5  -8  10        3.11       13.90      6.87 o 
   6  -8  10        0.14       -2.69      6.66 o 
   7  -8  10      238.34      259.52     28.73 o 
   8  -8  10      140.30      142.12     21.99 o 
   9  -8  10        0.21       -6.82      6.15 o 
 -12  -7  10      123.59      148.40     25.70 o 
 -11  -7  10       11.19       24.10     11.22 o 
 -10  -7  10        3.45        3.91      7.38 o 
  -9  -7  10       93.80      116.86     11.88 o 
  -8  -7  10       79.63       83.22      7.79 o 
  -7  -7  10       15.02        4.79      4.98 o 
  -6  -7  10      134.88      117.18      8.85 o 
  -5  -7  10     1723.86     1647.64     34.96 o 
  -4  -7  10     1976.99     1825.75     36.86 o 
  -3  -7  10      569.39      545.18     19.43 o 
  -2  -7  10       49.96       54.49      8.49 o 
  -1  -7  10       33.78       26.58      4.84 o 
   0  -7  10      571.93      559.44     24.34 o 
   1  -7  10      828.48      856.96     43.65 o 
   2  -7  10      165.45      166.19     19.03 o 
   3  -7  10      778.19      707.58     40.94 o 
   4  -7  10        1.44        1.28      2.24 o 
   5  -7  10      579.86      506.72     36.80 o 
   6  -7  10      497.52      519.46     38.67 o 
   7  -7  10       19.28       25.58     10.79 o 
   8  -7  10      328.56      346.93     34.43 o 
   9  -7  10       22.06        8.98      6.60 o 
  10  -7  10       20.33       46.36     13.66 o 
 -12  -6  10       13.16       25.91     10.49 o 
 -11  -6  10       50.82       71.86     16.64 o 
 -10  -6  10       41.39       49.15      8.08 o 
  -9  -6  10       50.23       59.43      8.52 o 
  -8  -6  10       65.42       54.57      6.33 o 
  -7  -6  10      123.71      131.47      9.59 o 
  -6  -6  10       11.91        2.03      2.56 o 
  -5  -6  10     1295.97     1253.73     29.90 o 
  -4  -6  10      539.74      520.17     16.49 o 
  -3  -6  10        4.75        6.53      2.89 o 
  -2  -6  10      124.79      137.05      8.46 o 
  -1  -6  10      192.81      221.79     10.75 o 
   0  -6  10      179.91      206.07     12.22 o 
   1  -6  10      197.55      196.83     12.82 o 
   2  -6  10       30.00       21.51      3.67 o 
   3  -6  10       42.89       34.07      5.52 o 
   4  -6  10       43.47       41.86      6.00 o 
   5  -6  10       47.27       71.82     13.35 o 
   6  -6  10        0.99        8.16      6.53 o 
   7  -6  10      181.59      197.69     24.44 o 
   8  -6  10       11.18        4.49      4.17 o 
   9  -6  10       76.90      114.22     20.18 o 
  10  -6  10       29.22       37.33     11.51 o 
 -13  -5  10       71.12       52.07     15.43 o 
 -12  -5  10        5.02       14.22      6.96 o 
 -11  -5  10      367.56      347.62     20.90 o 
 -10  -5  10       11.63        5.58      5.97 o 
  -9  -5  10      190.61      151.91     13.36 o 
  -8  -5  10      489.46      492.51     28.17 o 
  -7  -5  10     1143.88     1115.70     28.49 o 
  -6  -5  10      259.37      261.54     11.72 o 
  -5  -5  10     2264.76     2254.22     35.84 o 
  -4  -5  10      589.13      621.46     17.62 o 
  -3  -5  10        0.50        4.37      2.36 o 
  -2  -5  10       24.36       28.57      4.63 o 
  -1  -5  10     1033.42     1102.81     29.16 o 
   0  -5  10      485.75      494.13     15.80 o 
   1  -5  10        2.30       -0.94      3.29 o 
   2  -5  10        5.76        4.14      2.46 o 
   3  -5  10      253.93      228.05     23.35 o 
   4  -5  10       87.98       75.75     13.18 o 
   5  -5  10       13.44       16.71      7.15 o 
   6  -5  10      364.73      337.36     30.43 o 
   7  -5  10      287.76      301.29     30.09 o 
   8  -5  10       23.41       19.07      8.69 o 
   9  -5  10       11.93       12.78      8.27 o 
  10  -5  10       50.54       49.37     14.71 o 
 -13  -4  10        8.53       18.75     11.58 o 
 -12  -4  10      216.57      184.48     25.95 o 
 -11  -4  10      148.21      159.61     14.27 o 
 -10  -4  10       70.80       81.16     10.07 o 
  -9  -4  10       80.85       88.35     16.28 o 
  -8  -4  10       59.86       58.61      6.55 o 
  -7  -4  10        5.96        3.61      1.91 o 
  -6  -4  10       84.40       75.03      6.13 o 
  -5  -4  10       45.46       49.00      5.64 o 
  -4  -4  10      376.22      365.58     15.17 o 
  -3  -4  10      590.38      546.84     18.41 o 
  -2  -4  10       30.66       42.41      7.25 o 
  -1  -4  10       54.38       52.20      5.91 o 
   0  -4  10      370.13      376.57     15.36 o 
   1  -4  10      937.28      945.36     21.90 o 
   2  -4  10      277.33      284.72     11.49 o 
   3  -4  10       48.43       44.18      5.20 o 
   4  -4  10        2.19        0.32      3.77 o 
   5  -4  10       42.84       36.32     10.06 o 
   6  -4  10      172.96      156.22     20.25 o 
   7  -4  10       45.82       48.97     12.02 o 
   8  -4  10       13.47       18.90      8.74 o 
   9  -4  10       25.73       20.42      9.56 o 
  10  -4  10        1.83        4.70      5.84 o 
 -13  -3  10        6.54       -3.25      5.65 o 
 -12  -3  10      139.71      127.51     13.03 o 
 -11  -3  10      136.63      143.77     13.41 o 
 -10  -3  10      830.49      787.46     31.32 o 
  -9  -3  10       30.99       29.54      6.25 o 
  -8  -3  10      455.36      414.23     19.38 o 
  -7  -3  10      177.02      146.43      8.58 o 
  -6  -3  10       27.67       37.70      5.00 o 
  -5  -3  10      100.75      101.71      7.85 o 
  -4  -3  10       56.51       53.78      5.92 o 
  -3  -3  10       55.91       62.83      5.30 o 
  -2  -3  10       29.33       31.17      3.99 o 
  -1  -3  10      427.57      410.31     18.57 o 
   0  -3  10       21.30       18.16      4.41 o 
   1  -3  10      765.05      747.77     17.34 o 
   2  -3  10      594.57      595.00     16.56 o 
   3  -3  10     1851.75     1892.95     37.52 o 
   4  -3  10      468.82      455.18     30.81 o 
   5  -3  10      123.22      124.55     17.10 o 
   6  -3  10        0.10       -1.96      4.45 o 
   7  -3  10      159.80      147.92     20.61 o 
   8  -3  10       61.55       57.90     13.83 o 
   9  -3  10        0.22       -8.63      5.81 o 
  10  -3  10        0.04       13.81      8.01 o 
 -13  -2  10       86.64      101.48     12.21 o 
 -12  -2  10       14.51       12.46      6.63 o 
 -11  -2  10      154.80      132.94     13.19 o 
 -10  -2  10      229.12      206.22     15.63 o 
  -9  -2  10        6.70        6.07      2.98 o 
  -8  -2  10      101.80       84.52      7.75 o 
  -7  -2  10       96.92      100.87     12.41 o 
  -6  -2  10        0.69       -1.82      2.32 o 
  -5  -2  10       46.24       49.76      4.67 o 
  -4  -2  10       69.49       69.86      8.51 o 
  -3  -2  10      335.16      310.83     13.06 o 
  -2  -2  10      575.12      543.73     19.99 o 
  -1  -2  10      313.52      308.03     12.68 o 
   0  -2  10        0.39        1.37      1.78 o 
   1  -2  10      165.13      164.96      7.64 o 
   2  -2  10       51.53       50.01      4.87 o 
   3  -2  10      429.77      396.60     17.87 o 
   4  -2  10     2274.51     2095.15    122.57 o 
   5  -2  10        0.07        5.41      4.97 o 
   6  -2  10        1.16       -7.88      5.26 o 
   7  -2  10       99.59      111.67     17.95 o 
   8  -2  10        9.45        6.84      4.63 o 
   9  -2  10        0.02       -1.36      3.78 o 
 -14  -1  10       30.93        9.40      4.27 o 
 -13  -1  10       15.35       15.11      5.38 o 
 -12  -1  10        4.34       -3.94     10.67 o 
 -11  -1  10      351.56      339.25     20.74 o 
 -10  -1  10      405.37      420.25     22.23 o 
  -9  -1  10      154.28      133.09      9.73 o 
  -8  -1  10       11.43        8.58      3.93 o 
  -7  -1  10      162.46      131.39     11.65 o 
  -6  -1  10        1.91        2.24      4.53 o 
  -5  -1  10      146.41      118.69      8.19 o 
  -4  -1  10        3.69       -1.05      2.37 o 
  -3  -1  10      145.28      164.83     10.63 o 
  -2  -1  10       75.79       82.35      6.25 o 
  -1  -1  10      442.12      470.84     13.58 o 
   0  -1  10        2.13        2.73      1.85 o 
   1  -1  10       79.06       82.53      5.33 o 
   2  -1  10       17.87       30.10      5.08 o 
   3  -1  10      217.33      215.26     11.67 o 
   4  -1  10      580.91      584.99     24.74 o 
   5  -1  10        6.60       21.68      7.66 o 
   6  -1  10      130.31      130.68     13.60 o 
   7  -1  10       94.32       98.26     12.80 o 
   8  -1  10       10.40       15.87      6.42 o 
   9  -1  10       70.40       69.60     17.41 o 
 -14   0  10        0.73        7.11      3.55 o 
 -13   0  10      167.16      168.06     15.86 o 
 -12   0  10      169.43      129.79     13.21 o 
 -11   0  10      385.57      412.23     22.79 o 
 -10   0  10      104.56       91.40      9.09 o 
  -9   0  10      579.81      497.10     22.43 o 
  -8   0  10       16.66        7.53      2.92 o 
  -7   0  10        0.18        1.06      1.58 o 
  -6   0  10      115.18      104.26      6.97 o 
  -5   0  10      291.26      310.19     15.07 o 
  -4   0  10      200.42      182.28      7.91 o 
  -3   0  10      165.59      184.48      7.82 o 
  -2   0  10      440.06      467.26     11.67 o 
  -1   0  10       38.59       33.98      3.78 o 
   0   0  10       73.31      124.70      8.58 o 
   1   0  10        5.65        5.66      2.71 o 
   2   0  10       19.44       23.00      5.70 o 
   3   0  10        2.71        7.05      2.50 o 
   4   0  10       74.05       83.15      8.66 o 
   5   0  10        5.55        3.76      3.46 o 
   6   0  10      230.05      232.18     14.56 o 
   7   0  10        0.95        9.29      8.23 o 
   8   0  10       71.03       63.43     14.19 o 
   9   0  10       76.46       55.16      9.87 o 
 -14   1  10        5.57       63.18     22.04 o 
 -13   1  10      155.45      157.95     15.27 o 
 -12   1  10       19.79       23.99      6.59 o 
 -11   1  10        1.76        9.76      3.47 o 
 -10   1  10      273.10      252.92     23.40 o 
  -9   1  10       13.79       20.19      4.24 o 
  -8   1  10        1.55       -0.76      1.78 o 
  -7   1  10        1.52        2.15      1.29 o 
  -6   1  10     1290.72     1326.44     31.23 o 
  -5   1  10      701.91      727.48     34.70 o 
  -4   1  10        0.10       -0.20      1.96 o 
  -3   1  10      212.61      225.96     15.27 o 
  -2   1  10       17.94       25.56      4.12 o 
  -1   1  10        7.84       13.51      2.68 o 
   0   1  10        5.78        8.24      1.80 o 
   1   1  10     2125.85     2121.99     64.40 o 
   2   1  10       93.07       94.88     10.16 o 
   3   1  10      242.74      238.10     10.70 o 
   4   1  10      493.31      480.77     14.62 o 
   5   1  10      626.72      668.36     30.74 o 
   6   1  10      265.87      249.86     19.46 o 
   7   1  10        7.28       16.76      6.19 o 
   8   1  10      107.43      129.14     15.26 o 
 -14   2  10       19.80       10.51      5.69 o 
 -13   2  10       43.19       24.23      9.00 o 
 -12   2  10        1.37       -2.33      2.95 o 
 -11   2  10      325.30      369.62     20.73 o 
 -10   2  10        0.19        0.96      2.44 o 
  -9   2  10        0.02        2.41      4.82 o 
  -8   2  10      261.49      254.98     13.63 o 
  -7   2  10       40.48       35.72      3.80 o 
  -6   2  10      579.09      605.58     23.60 o 
  -5   2  10      715.44      723.09     12.11 o 
  -4   2  10        9.40        9.54      2.06 o 
  -3   2  10      351.75      329.45     19.43 o 
  -2   2  10      287.98      286.29     12.20 o 
  -1   2  10      514.37      517.01     21.37 o 
   0   2  10      110.16      121.28      5.46 o 
   1   2  10        3.81        6.39      3.83 o 
   2   2  10      113.21      110.64      8.18 o 
   3   2  10       22.60       17.08      3.31 o 
   4   2  10       11.11       13.14      2.84 o 
   5   2  10      280.05      272.22     20.21 o 
   6   2  10        7.25        6.70      3.54 o 
   7   2  10        0.09        2.63      4.57 o 
   8   2  10      117.51      127.67     15.64 o 
 -14   3  10       26.72       23.16     10.26 o 
 -13   3  10      372.70      413.11     37.45 o 
 -12   3  10       91.42      114.09     19.41 o 
 -11   3  10        2.32       -2.79      3.43 o 
 -10   3  10       13.32        7.93      7.52 o 
  -9   3  10      524.37      587.68     21.62 o 
  -8   3  10        1.31        2.62      1.44 o 
  -7   3  10      482.62      522.51     19.80 o 
  -6   3  10       10.92       10.72      2.60 o 
  -5   3  10      110.51       91.25      5.13 o 
  -4   3  10        1.18        0.65      5.05 o 
  -3   3  10       28.55       24.71      3.54 o 
  -2   3  10        0.11        1.03      0.95 o 
  -1   3  10      189.84      227.17     12.68 o 
   0   3  10      185.88      171.66      8.18 o 
   1   3  10       44.55       34.59      4.39 o 
   2   3  10       65.82       41.57      4.77 o 
   3   3  10        4.30        0.56      2.28 o 
   4   3  10       10.58        2.29      2.50 o 
   5   3  10       21.01       23.28      6.67 o 
   6   3  10        2.11       -5.50      4.30 o 
   7   3  10        0.68        1.53      4.12 o 
   8   3  10      106.40       88.62     13.07 o 
 -13   4  10       40.27       35.63     11.20 o 
 -12   4  10       34.43       30.14     10.51 o 
 -11   4  10       53.28       85.85     16.44 o 
 -10   4  10        2.13      -12.26      8.17 o 
  -9   4  10       62.38       54.12      4.67 o 
  -8   4  10      351.93      353.57     17.08 o 
  -7   4  10      477.21      488.13     17.63 o 
  -6   4  10        0.79        1.24      1.00 o 
  -5   4  10      206.24      203.83     22.24 o 
  -4   4  10      878.42      920.24     46.61 o 
  -3   4  10       80.12       88.80     14.51 o 
  -2   4  10      800.26      801.38     30.34 o 
  -1   4  10     1363.38     1379.87     84.53 o 
   0   4  10      135.77      126.78      8.22 o 
   1   4  10       34.46       40.98      4.24 o 
   2   4  10       29.11       47.47      4.83 o 
   3   4  10      333.51      329.98     16.47 o 
   4   4  10      165.39      157.70     11.78 o 
   5   4  10       38.66       45.86     12.57 o 
   6   4  10        7.64       -1.00      5.24 o 
   7   4  10       61.16       40.84      9.27 o 
 -13   5  10       66.09       94.55     18.76 o 
 -12   5  10        8.89        4.76      4.39 o 
 -11   5  10      518.55      591.74     44.86 o 
 -10   5  10      664.49      717.30     48.23 o 
  -9   5  10       21.99       13.85      7.36 o 
  -8   5  10       31.79       27.06      4.40 o 
  -7   5  10      257.37      249.37     10.13 o 
  -6   5  10      231.41      234.68     25.00 o 
  -5   5  10        9.94       11.28      6.92 o 
  -4   5  10        1.11        3.36      4.55 o 
  -3   5  10       47.83       53.31     11.53 o 
  -2   5  10       21.79       17.97      2.71 o 
  -1   5  10       49.68       62.81      7.35 o 
   0   5  10       31.46       16.75      4.20 o 
   1   5  10       11.49       14.32      3.51 o 
   2   5  10       84.11       87.08      8.38 o 
   3   5  10       27.91       22.38      5.18 o 
   4   5  10      322.03      337.61     17.49 o 
   5   5  10      179.80      181.20     17.66 o 
   6   5  10       20.24       15.64      5.89 o 
 -13   6  10       21.81       13.77      7.36 o 
 -12   6  10      283.41      343.52     35.34 o 
 -11   6  10       35.22       46.19     12.65 o 
 -10   6  10       26.54       47.32     13.13 o 
  -9   6  10        1.59       -6.13      6.64 o 
  -8   6  10       14.20       22.61     11.02 o 
  -7   6  10       27.16       30.16      9.62 o 
  -6   6  10       30.31       30.05     10.05 o 
  -5   6  10       22.81       19.23      8.63 o 
  -4   6  10        1.99       -0.33      5.17 o 
  -3   6  10       60.34       58.59     12.73 o 
  -2   6  10       37.35       39.48      7.08 o 
  -1   6  10       19.77       19.74      3.72 o 
   0   6  10       17.32       20.65      3.90 o 
   1   6  10       52.20       56.75      7.91 o 
   2   6  10       43.62       56.02      7.19 o 
   3   6  10        0.81        1.37      2.84 o 
   4   6  10       43.65       31.79      7.54 o 
   5   6  10        0.48       -7.95      5.30 o 
   6   6  10        0.49        0.60      3.70 o 
 -12   7  10       54.55       84.16     18.38 o 
 -11   7  10       27.68       16.59      8.25 o 
 -10   7  10      394.89      380.01     36.46 o 
  -9   7  10      121.00      128.18     20.87 o 
  -8   7  10        6.67        3.48      5.34 o 
  -7   7  10      197.85      247.71     27.42 o 
  -6   7  10      899.90      940.73     52.97 o 
  -5   7  10        0.81       -2.42      4.62 o 
  -4   7  10       69.78       64.51     13.58 o 
  -3   7  10        0.01       -0.84      3.98 o 
  -2   7  10        4.36       12.25      7.80 o 
  -1   7  10        2.97        5.51      7.64 o 
   0   7  10       10.96       12.54      4.12 o 
   1   7  10       89.30       93.37      8.60 o 
   2   7  10       22.23       29.12      5.58 o 
   3   7  10       89.66       86.87      8.98 o 
   4   7  10        9.64        6.42      3.97 o 
   5   7  10      279.89      257.65     29.67 o 
 -11   8  10       21.48        9.05      4.58 o 
 -10   8  10       92.72       90.92     18.10 o 
  -9   8  10        1.41        0.85      6.64 o 
  -8   8  10        5.97       -4.71      7.78 o 
  -7   8  10        5.36        6.64      7.39 o 
  -6   8  10      141.81      170.78     22.91 o 
  -5   8  10      452.47      504.83     38.28 o 
  -4   8  10        2.65        2.82      4.74 o 
  -3   8  10       40.51       42.87     11.54 o 
  -2   8  10       65.67       88.19     15.08 o 
  -1   8  10      127.96      141.64     14.07 o 
   0   8  10       25.97       32.21      7.22 o 
   1   8  10        4.42        8.33      5.02 o 
   2   8  10       20.41       26.01      6.90 o 
   3   8  10       55.29       62.55     17.15 o 
 -10   9  10        8.42       12.74      8.97 o 
  -9   9  10       20.58       18.69      8.78 o 
  -8   9  10       27.36       41.83     13.30 o 
  -7   9  10      287.84      352.17     34.43 o 
  -6   9  10       13.87        9.05      7.45 o 
  -5   9  10      153.22      169.19     22.69 o 
  -4   9  10       22.02       18.34      7.84 o 
  -3   9  10       18.65        3.38      5.10 o 
  -2   9  10       25.93       27.46      9.67 o 
  -1   9  10      100.83       95.93     12.40 o 
   0   9  10       58.08       72.60     10.82 o 
   1   9  10        0.99        0.73      3.13 o 
   2   9  10       62.36       60.13     16.26 o 
  -9  10  10        9.39        9.26      6.88 o 
  -8  10  10       52.11       42.72     13.03 o 
  -7  10  10        7.48       -3.23      6.79 o 
  -6  10  10      333.46      372.13     35.34 o 
  -5  10  10      218.37      235.58     27.40 o 
  -4  10  10       10.30       -0.11      5.00 o 
  -3  10  10       77.57       72.92     14.94 o 
  -2  10  10        0.88        2.87      4.23 o 
  -1  10  10        0.15        1.13     10.03 o 
   0  10  10       59.71       39.34      8.16 o 
  -8  11  10        9.36       16.67      9.20 o 
  -7  11  10        1.68        6.84      7.57 o 
  -6  11  10        7.89       -2.26      6.15 o 
  -5  11  10       74.44       69.30     15.51 o 
  -4  11  10       56.20       51.50     13.59 o 
  -3  11  10       24.81       22.81      9.57 o 
  -2  11  10      101.21      115.07     18.46 o 
  -1  11  10        2.37       -1.98     11.65 o 
  -7  12  10       19.48       17.41      9.62 o 
  -6  12  10      194.47      255.83     31.08 o 
  -5  12  10       10.72       -7.36      7.85 o 
  -4  12  10        1.08        1.74      7.55 o 
  -3  12  10       46.89       62.81     14.31 o 
   0 -16  11        9.66        3.48      6.50 o 
   1 -16  11      294.57      347.83     38.53 o 
   2 -16  11        5.46       10.61      7.83 o 
  -3 -15  11       35.67       36.05     13.37 o 
  -2 -15  11        5.74       -3.63      5.62 o 
  -1 -15  11       17.50       22.60      9.68 o 
   0 -15  11        2.04        6.23      6.73 o 
   1 -15  11      101.80       98.20     20.00 o 
   2 -15  11        2.40       -1.30      5.49 o 
   3 -15  11      115.28      133.03     23.36 o 
   4 -15  11       82.89      118.25     22.15 o 
  -5 -14  11       97.95      110.61     16.63 o 
  -4 -14  11      140.72      129.82     16.82 o 
  -3 -14  11       67.49       58.85     16.93 o 
  -2 -14  11       88.03      103.53     20.21 o 
  -1 -14  11        1.55       -3.92      8.04 o 
   0 -14  11       51.74       77.25     17.07 o 
   1 -14  11      159.76      269.53     32.64 o 
   2 -14  11        2.03        0.91      5.11 o 
   3 -14  11       80.44      104.80     20.70 o 
   4 -14  11      392.23      473.51     42.62 o 
   5 -14  11        0.44        4.02      6.16 o 
   6 -14  11        7.88        2.05      5.48 o 
  -6 -13  11        0.58        6.33      7.60 o 
  -5 -13  11       38.07       61.66     16.39 o 
  -4 -13  11      114.23      111.18     15.06 o 
  -3 -13  11        0.64        7.41      6.59 o 
  -2 -13  11       61.14       87.68     18.61 o 
  -1 -13  11       20.15       10.94      8.99 o 
   0 -13  11       28.12        9.49      7.12 o 
   1 -13  11       26.85       28.29     11.08 o 
   2 -13  11        8.16       10.34      7.03 o 
   3 -13  11       15.72       26.63     11.71 o 
   4 -13  11        5.20       -3.38      4.80 o 
   5 -13  11       13.99       12.19      7.10 o 
   6 -13  11        3.34       -1.73      5.81 o 
   7 -13  11        0.71        3.02      5.61 o 
  -7 -12  11        4.74      -15.00     10.00 o 
  -6 -12  11       21.56       11.83      7.67 o 
  -5 -12  11      184.48      158.05     25.20 o 
  -4 -12  11      116.81      150.98     17.10 o 
  -3 -12  11      385.88      352.52     35.99 o 
  -2 -12  11       61.66       76.47     16.62 o 
  -1 -12  11       66.38       46.26     12.12 o 
   0 -12  11       19.62       12.82      6.94 o 
   1 -12  11      178.35      198.51     25.41 o 
   2 -12  11       32.25       17.32      9.01 o 
   3 -12  11        0.01       11.80      7.39 o 
   4 -12  11       11.03       11.30      6.35 o 
   5 -12  11        3.70        9.26      6.54 o 
   6 -12  11        1.14        5.39      5.12 o 
   7 -12  11       92.07       99.97     19.99 o 
  -8 -11  11       19.89       20.26      9.75 o 
  -7 -11  11       96.01      113.30     21.51 o 
  -6 -11  11        0.61        9.63      7.12 o 
  -5 -11  11       33.33       30.64     10.93 o 
  -4 -11  11      165.66      158.69     23.46 o 
  -3 -11  11      541.36      643.96     46.72 o 
  -2 -11  11      448.37      477.87     39.50 o 
  -1 -11  11       72.35       65.36     14.34 o 
   0 -11  11      638.74      709.78     47.04 o 
   1 -11  11      166.60      173.74     23.19 o 
   2 -11  11       23.66       14.72      6.91 o 
   3 -11  11      158.04       96.92     17.67 o 
   4 -11  11       57.91       66.15     14.77 o 
   5 -11  11        3.24       11.28      7.98 o 
   6 -11  11      166.75      197.10     26.80 o 
   7 -11  11      137.51      176.39     25.47 o 
   8 -11  11       55.45       79.71     18.43 o 
  -9 -10  11       23.75       18.63     10.09 o 
  -8 -10  11       26.63       31.98     12.05 o 
  -7 -10  11      100.06      129.87     22.78 o 
  -6 -10  11       83.15      120.24     20.84 o 
  -5 -10  11        0.27       14.61      8.38 o 
  -4 -10  11        0.66        1.81      4.52 o 
  -3 -10  11       31.39       27.34      9.75 o 
  -2 -10  11       13.85        4.12      7.26 o 
  -1 -10  11       31.88       17.41      7.54 o 
   0 -10  11       69.88       46.20     11.83 o 
   1 -10  11      130.11      122.26     19.46 o 
   2 -10  11       44.91       46.61     12.52 o 
   3 -10  11       11.26        2.85      3.50 o 
   4 -10  11      315.71      294.48     29.72 o 
   5 -10  11        7.13        4.73      5.66 o 
   6 -10  11      478.27      481.26     40.69 o 
   7 -10  11       55.32       83.77     17.25 o 
   8 -10  11        0.87        4.92      6.95 o 
 -10  -9  11        0.91       -2.89      4.87 o 
  -9  -9  11      183.85      179.80     27.09 o 
  -8  -9  11       19.32       28.32      6.29 o 
  -7  -9  11       27.46       31.36      6.41 o 
  -6  -9  11        0.08        0.51      5.64 o 
  -5  -9  11       16.04        7.96      3.81 o 
  -4  -9  11      254.51      275.37     23.37 o 
  -3  -9  11       79.26       79.52      9.99 o 
  -2  -9  11      160.58      140.48     19.88 o 
  -1  -9  11      722.69      782.35     46.12 o 
   0  -9  11       75.00       79.36     14.60 o 
   1  -9  11     1571.31     1604.86     67.17 o 
   2  -9  11      705.58      691.05     43.33 o 
   3  -9  11        3.52        1.62      3.58 o 
   4  -9  11      102.52       58.46     13.45 o 
   5  -9  11      899.14      850.66     51.61 o 
   6  -9  11        0.03       12.79      7.02 o 
   7  -9  11        1.04        9.23      6.81 o 
   8  -9  11       78.80       70.43     15.67 o 
   9  -9  11       58.60       43.10     13.48 o 
 -11  -8  11      140.34      155.38     25.71 o 
 -10  -8  11       29.62       35.00     12.93 o 
  -9  -8  11       80.29       97.44     11.16 o 
  -8  -8  11        0.37       -1.07      3.81 o 
  -7  -8  11        0.28        2.09      3.55 o 
  -6  -8  11        1.00        0.26     10.53 o 
  -5  -8  11      177.07      159.97     13.95 o 
  -4  -8  11       35.80       36.46      6.80 o 
  -3  -8  11      231.55      249.54     46.63 o 
  -2  -8  11      120.85      127.85     16.49 o 
  -1  -8  11      177.59      160.07     15.97 o 
   0  -8  11      120.79      104.62     15.99 o 
   1  -8  11      133.52      106.63     16.62 o 
   2  -8  11      251.44      199.84     22.43 o 
   3  -8  11       20.40       19.57      4.50 o 
   4  -8  11      250.00      230.06     14.58 o 
   5  -8  11        3.30       12.75      6.55 o 
   6  -8  11      131.09      137.19     21.04 o 
   7  -8  11      420.87      397.24     36.85 o 
   8  -8  11       80.15       87.77     18.08 o 
   9  -8  11       38.45       34.78     10.87 o 
 -11  -7  11      240.48      271.20     33.21 o 
 -10  -7  11      261.30      224.26     29.05 o 
  -9  -7  11       41.61       39.73      7.74 o 
  -8  -7  11       88.39       93.92     10.87 o 
  -7  -7  11      529.08      522.20     26.39 o 
  -6  -7  11        2.80        3.93      4.26 o 
  -5  -7  11       21.89       18.61      5.47 o 
  -4  -7  11      410.51      371.46     20.67 o 
  -3  -7  11       27.04       33.80      7.42 o 
  -2  -7  11        1.62        7.41      4.48 o 
  -1  -7  11     1082.66      981.09     33.76 o 
   0  -7  11      119.46      129.57     12.12 o 
   1  -7  11       75.85       73.22     13.25 o 
   2  -7  11        0.40        5.65      4.99 o 
   3  -7  11      387.81      381.63     35.51 o 
   4  -7  11       54.44       47.71      6.94 o 
   5  -7  11       89.06       99.16     17.27 o 
   6  -7  11       24.51       14.02      7.42 o 
   7  -7  11      150.96      152.84     22.44 o 
   8  -7  11      148.80      145.49     22.54 o 
   9  -7  11       28.82       26.44     11.46 o 
 -12  -6  11      148.90      118.10     22.06 o 
 -11  -6  11        3.84        3.22      3.48 o 
 -10  -6  11      147.13      168.39     14.88 o 
  -9  -6  11        0.08       -0.30      3.15 o 
  -8  -6  11      127.95      135.11     13.01 o 
  -7  -6  11      231.71      234.11     16.41 o 
  -6  -6  11      477.44      492.26     23.64 o 
  -5  -6  11        9.72       13.12      4.89 o 
  -4  -6  11     1417.84     1409.40     40.37 o 
  -3  -6  11      559.25      540.86     20.25 o 
  -2  -6  11       40.56       42.56      9.34 o 
  -1  -6  11      372.79      384.46     21.87 o 
   0  -6  11        6.79        7.72      5.94 o 
   1  -6  11       96.14       81.97      9.54 o 
   2  -6  11       19.00       23.50      4.88 o 
   3  -6  11       15.66       17.21      4.33 o 
   4  -6  11      133.12      124.89     18.34 o 
   5  -6  11       26.27       30.06      9.59 o 
   6  -6  11       11.25       -1.84      4.88 o 
   7  -6  11      499.68      523.85     40.98 o 
   8  -6  11       43.01       67.36     15.69 o 
   9  -6  11       42.51       54.64     15.00 o 
 -12  -5  11        3.82        8.45      8.27 o 
 -11  -5  11        1.56        4.04      3.14 o 
 -10  -5  11      269.64      273.64     18.87 o 
  -9  -5  11       80.27       94.55     10.92 o 
  -8  -5  11       23.89       20.54      8.92 o 
  -7  -5  11        5.48        5.44      3.96 o 
  -6  -5  11     1597.01     1572.34     43.03 o 
  -5  -5  11       13.07       12.37      5.35 o 
  -4  -5  11      296.48      279.38     17.33 o 
  -3  -5  11      504.31      524.25     19.31 o 
  -2  -5  11      685.53      664.06     21.70 o 
  -1  -5  11       73.43       64.63      7.19 o 
   0  -5  11       68.84       71.62      7.35 o 
   1  -5  11       19.27       20.74      4.10 o 
   2  -5  11       66.29       52.16      6.13 o 
   3  -5  11      106.52       86.43      9.12 o 
   4  -5  11        2.31        4.34      3.84 o 
   5  -5  11      255.41      259.30     25.87 o 
   6  -5  11        0.25       -2.86      5.38 o 
   7  -5  11      174.83      176.51     23.67 o 
   8  -5  11        9.80       10.92      6.79 o 
   9  -5  11       17.99       20.54      8.60 o 
 -13  -4  11       90.40       92.42     19.42 o 
 -12  -4  11       40.62       45.58      8.58 o 
 -11  -4  11        6.30        7.10      3.71 o 
 -10  -4  11      398.63      408.27     22.97 o 
  -9  -4  11        5.78        5.23      6.82 o 
  -8  -4  11       45.25       31.93      6.46 o 
  -7  -4  11      197.69      172.72     13.90 o 
  -6  -4  11       64.09       52.72      6.18 o 
  -5  -4  11      366.69      338.60     15.22 o 
  -4  -4  11       25.39       27.92      8.70 o 
  -3  -4  11      394.02      383.08     19.48 o 
  -2  -4  11        0.22       -3.65      6.41 o 
  -1  -4  11        1.87        3.14      2.13 o 
   0  -4  11      965.43      927.04     25.36 o 
   1  -4  11        1.35        0.76      1.70 o 
   2  -4  11      574.50      530.97     23.86 o 
   3  -4  11      178.38      161.89     25.81 o 
   4  -4  11      110.63      101.88     15.28 o 
   5  -4  11      363.86      392.53     31.61 o 
   6  -4  11       47.44       42.80     11.07 o 
   7  -4  11       90.02      101.68     18.08 o 
   8  -4  11      183.90      183.03     24.92 o 
   9  -4  11        7.15       -0.92     15.35 o 
 -13  -3  11      123.37      133.99     22.79 o 
 -12  -3  11        0.15        6.41      4.36 o 
 -11  -3  11      699.78      684.78     30.61 o 
 -10  -3  11        2.73        0.69      3.64 o 
  -9  -3  11       14.71        6.20      7.60 o 
  -8  -3  11        3.55        4.17      3.67 o 
  -7  -3  11       87.70       74.61      7.37 o 
  -6  -3  11      362.02      324.94     17.97 o 
  -5  -3  11      598.81      580.61     23.69 o 
  -4  -3  11     2056.25     1962.03     83.69 o 
  -3  -3  11        0.25        2.60      4.04 o 
  -2  -3  11       88.72       90.01      9.08 o 
  -1  -3  11      660.42      618.50     31.70 o 
   0  -3  11        0.42        3.16      1.88 o 
   1  -3  11       97.00       94.56      6.67 o 
   2  -3  11      153.41      146.43     10.81 o 
   3  -3  11      246.63      223.34     18.94 o 
   4  -3  11        6.34        1.30      4.27 o 
   5  -3  11       56.98       56.07     12.17 o 
   6  -3  11       26.74       16.62      7.37 o 
   7  -3  11       40.44       51.32     13.23 o 
   8  -3  11       33.63       44.65      9.56 o 
   9  -3  11       26.65       22.35      8.59 o 
 -13  -2  11      112.35       66.67     10.20 o 
 -12  -2  11        0.15       -3.65     12.18 o 
 -11  -2  11      162.52      161.15     26.15 o 
 -10  -2  11      692.45      735.18     30.48 o 
  -9  -2  11       34.35       31.32      6.57 o 
  -8  -2  11        4.49       -0.27      1.95 o 
  -7  -2  11        0.51        2.71      2.43 o 
  -6  -2  11       16.69       17.56      4.52 o 
  -5  -2  11       67.21       58.52      7.36 o 
  -4  -2  11      163.91      157.15      9.48 o 
  -3  -2  11        2.05        5.07      2.14 o 
  -2  -2  11        0.38        0.54      1.99 o 
  -1  -2  11      370.61      330.53     14.02 o 
   0  -2  11      185.68      194.15     10.83 o 
   1  -2  11      207.83      193.74     13.42 o 
   2  -2  11      350.55      347.54     15.07 o 
   3  -2  11        0.00        1.13      2.01 o 
   4  -2  11        2.94        3.52      4.82 o 
   5  -2  11      320.24      337.74     28.55 o 
   6  -2  11      110.88      100.35     16.53 o 
   7  -2  11        2.15        1.61      4.09 o 
   8  -2  11        6.55        8.32      5.24 o 
   9  -2  11       14.23        9.11      5.53 o 
 -13  -1  11      103.61       81.40     12.83 o 
 -12  -1  11      333.59      287.12     20.17 o 
 -11  -1  11      168.09      168.43     14.94 o 
 -10  -1  11       56.37       59.93     14.44 o 
  -9  -1  11       19.26       15.29      4.46 o 
  -8  -1  11       11.08       15.27      5.71 o 
  -7  -1  11      161.09      150.65      9.41 o 
  -6  -1  11       57.37       21.95     14.13 o 
  -5  -1  11      440.87      251.28    101.45 o 
  -4  -1  11      173.06      167.06      9.18 o 
  -3  -1  11        5.25        7.77      2.11 o 
  -2  -1  11        4.62        1.39      1.47 o 
  -1  -1  11        5.11       11.57      3.81 o 
   0  -1  11       28.55       30.22     10.56 o 
   1  -1  11      565.79      565.42     18.03 o 
   2  -1  11       20.20       22.41      3.95 o 
   3  -1  11      401.48      389.88     16.36 o 
   4  -1  11       41.92       49.77     10.58 o 
   5  -1  11       62.27       70.04     13.32 o 
   6  -1  11      330.97      355.89     22.87 o 
   7  -1  11       47.86       52.79     10.15 o 
   8  -1  11       15.54       24.71     11.47 o 
 -13   0  11        5.81        6.22      4.49 o 
 -12   0  11        4.25       12.66     11.76 o 
 -11   0  11       34.44       53.46      8.57 o 
 -10   0  11       68.20       54.95      8.07 o 
  -9   0  11      112.29      145.13     12.82 o 
  -8   0  11       25.79       30.06      4.43 o 
  -7   0  11      221.14      263.25     14.85 o 
  -6   0  11        5.26        2.70      1.95 o 
  -5   0  11      103.17       93.54      8.19 o 
  -4   0  11      473.60      469.15     14.91 o 
  -3   0  11       27.57       18.23      2.85 o 
  -2   0  11       24.20       28.61      3.68 o 
  -1   0  11       37.91       29.20      4.78 o 
   0   0  11       38.40       95.82      8.90 o 
   1   0  11        4.78        3.83      4.11 o 
   2   0  11        2.91        3.71      2.29 o 
   3   0  11       16.04        8.19      2.70 o 
   4   0  11        3.93        3.19      3.83 o 
   5   0  11      341.22      357.65     21.85 o 
   6   0  11        1.23       -0.08      3.01 o 
   7   0  11      137.02      145.45     23.23 o 
   8   0  11       32.98       59.19     16.43 o 
 -13   1  11       40.76       29.08     10.25 o 
 -12   1  11      171.28      185.97     15.74 o 
 -11   1  11        0.03        1.60      6.61 o 
 -10   1  11        1.81        0.95      2.30 o 
  -9   1  11        0.33       -0.05      1.72 o 
  -8   1  11      717.79      654.47     21.00 o 
  -7   1  11      401.18      374.28     16.67 o 
  -6   1  11      511.64      528.95     18.98 o 
  -5   1  11      436.98      478.09     13.50 o 
  -4   1  11       15.03       24.19      8.04 o 
  -3   1  11       66.06       56.52      8.90 o 
  -2   1  11      117.62      104.46      6.15 o 
  -1   1  11      133.74      143.51      9.31 o 
   0   1  11      147.10      161.31     10.66 o 
   1   1  11      178.20      156.15     13.28 o 
   2   1  11       66.17       57.10      5.84 o 
   3   1  11       36.65       38.34      4.59 o 
   4   1  11      998.20      998.96     30.62 o 
   5   1  11        2.76        8.66      7.05 o 
   6   1  11        0.28        4.49      5.18 o 
   7   1  11       43.61       21.98      7.04 o 
   8   1  11       24.90       17.48      6.47 o 
 -13   2  11        4.98        8.24      8.10 o 
 -12   2  11       73.70       51.74     13.43 o 
 -11   2  11        0.47        3.49      3.38 o 
 -10   2  11        3.23        1.68      3.57 o 
  -9   2  11       79.11       60.28      7.16 o 
  -8   2  11        0.64        1.27      1.81 o 
  -7   2  11      219.00      226.88     13.67 o 
  -6   2  11        1.67        0.77      1.43 o 
  -5   2  11      135.92      121.05      4.50 o 
  -4   2  11      412.24      370.68     11.49 o 
  -3   2  11      223.32      220.12     11.25 o 
  -2   2  11       76.68       75.26      5.04 o 
  -1   2  11      410.49      421.28     21.83 o 
   0   2  11      396.30      404.94     13.60 o 
   1   2  11       44.96       43.45      5.10 o 
   2   2  11      545.88      508.16     27.38 o 
   3   2  11      545.41      519.04     20.98 o 
   4   2  11        0.05       -0.64      3.39 o 
   5   2  11        3.25        5.83      5.33 o 
   6   2  11      143.39      127.34     14.61 o 
   7   2  11       23.71        4.24      3.59 o 
 -13   3  11       64.70       55.67     13.75 o 
 -12   3  11       91.39       93.92     18.02 o 
 -11   3  11       11.50        9.24      5.51 o 
 -10   3  11        5.05        6.96      5.35 o 
  -9   3  11       95.61       89.03      7.57 o 
  -8   3  11      409.69      241.45    114.89 o 
  -7   3  11       90.74       92.31      7.94 o 
  -6   3  11      353.31      337.80     19.80 o 
  -5   3  11      770.13      761.32     43.75 o 
  -4   3  11        6.96       16.84      8.12 o 
  -3   3  11       71.26       75.66      5.63 o 
  -2   3  11      678.48      706.93     16.53 o 
  -1   3  11       29.03       22.54      5.55 o 
   0   3  11      157.24      146.76     11.73 o 
   1   3  11     1089.10     1055.00     44.34 o 
   2   3  11       50.77       45.36      7.60 o 
   3   3  11      217.06      231.52     16.67 o 
   4   3  11        4.32       11.46      3.72 o 
   5   3  11      118.28      109.98     13.35 o 
   6   3  11      112.95      125.58     15.00 o 
   7   3  11        2.06       -0.18      5.22 o 
 -13   4  11       68.69       64.70     15.79 o 
 -12   4  11       51.70       62.60     15.18 o 
 -11   4  11       48.98       29.62     10.24 o 
 -10   4  11      262.22      308.69     31.98 o 
  -9   4  11       59.24       54.49     13.60 o 
  -8   4  11       13.97       22.09      8.89 o 
  -7   4  11       51.12       57.83      5.22 o 
  -6   4  11      161.21      149.75     20.15 o 
  -5   4  11        0.42        5.98      6.56 o 
  -4   4  11       33.83       33.39      9.84 o 
  -3   4  11       46.14       45.44     10.38 o 
  -2   4  11      141.91      135.43      6.44 o 
  -1   4  11      267.26      247.51     13.81 o 
   0   4  11       39.43       39.65     10.03 o 
   1   4  11        7.76       10.32      4.19 o 
   2   4  11       17.05       13.20      4.87 o 
   3   4  11       66.76       73.26      8.29 o 
   4   4  11       78.67       71.91      9.25 o 
   5   4  11       13.66       16.44      5.80 o 
   6   4  11        3.54       -0.89      3.61 o 
 -13   5  11        2.50        2.51      6.21 o 
 -12   5  11       41.99       65.10     16.48 o 
 -11   5  11       65.62       30.11     11.01 o 
 -10   5  11       65.52      104.67     19.14 o 
  -9   5  11        8.15       13.65      8.46 o 
  -8   5  11        8.21        1.52      4.92 o 
  -7   5  11       76.56       63.54     13.97 o 
  -6   5  11      367.32      386.96     33.02 o 
  -5   5  11        2.53        7.87      7.13 o 
  -4   5  11      220.53      194.23     22.62 o 
  -3   5  11       38.64       42.83     10.75 o 
  -2   5  11       85.87       95.89      4.80 o 
  -1   5  11       90.64       70.54      7.12 o 
   0   5  11      344.16      316.93     17.15 o 
   1   5  11      163.97      186.52     14.08 o 
   2   5  11       21.19       19.31      4.74 o 
   3   5  11        1.30        3.67      3.51 o 
   4   5  11      213.03      210.79     14.30 o 
   5   5  11       30.87       20.37      5.85 o 
 -12   6  11      222.57      223.42     29.45 o 
 -11   6  11      362.33      431.92     39.86 o 
 -10   6  11        0.04       15.95      7.97 o 
  -9   6  11      130.22      150.24     22.75 o 
  -8   6  11        3.90        5.17      4.83 o 
  -7   6  11       59.22       55.43     13.69 o 
  -6   6  11      391.79      388.62     33.66 o 
  -5   6  11       39.45       44.61     11.91 o 
  -4   6  11      239.46      221.61     24.38 o 
  -3   6  11        8.11       16.73      8.36 o 
  -2   6  11        0.52       -5.65      8.27 o 
  -1   6  11       17.26       15.00      3.54 o 
   0   6  11       37.57       33.28      5.83 o 
   1   6  11        0.14        3.89      2.38 o 
   2   6  11        8.75        2.70      2.60 o 
   3   6  11       18.32       15.71      4.33 o 
   4   6  11        6.35        0.88      3.76 o 
   5   6  11       51.35       33.31     11.69 o 
 -11   7  11       10.76        7.42      6.39 o 
 -10   7  11      134.35      136.09     21.80 o 
  -9   7  11       16.72        9.88      8.06 o 
  -8   7  11      294.18      250.15     29.07 o 
  -7   7  11      505.50      546.63     42.02 o 
  -6   7  11       20.75       19.22      9.47 o 
  -5   7  11      202.84      219.76     25.43 o 
  -4   7  11        0.49        4.77      6.66 o 
  -3   7  11        1.29        7.22      6.11 o 
  -2   7  11       14.86        1.30      6.30 o 
  -1   7  11       73.69       82.53     14.80 o 
   0   7  11      258.76      261.58     25.71 o 
   1   7  11        0.44        1.06      7.16 o 
   2   7  11       65.56       93.33     16.29 o 
   3   7  11      104.27      123.19     22.40 o 
 -10   8  11       43.68       24.21     11.46 o 
  -9   8  11       39.95       48.68     13.47 o 
  -8   8  11        0.17        0.85      5.23 o 
  -7   8  11      571.29      613.68     45.57 o 
  -6   8  11       68.94       85.99     16.93 o 
  -5   8  11        7.36       12.95      6.43 o 
  -4   8  11       10.36       10.11      7.87 o 
  -3   8  11      159.79      164.88     21.69 o 
  -2   8  11        0.02       -5.66      8.10 o 
  -1   8  11        3.96       -0.55      6.69 o 
   0   8  11       58.42       95.68     16.41 o 
   1   8  11        0.67        0.67      4.66 o 
   2   8  11        1.66        2.55      5.77 o 
  -9   9  11       60.31       56.81     15.46 o 
  -8   9  11      171.90      159.12     24.21 o 
  -7   9  11        0.04       -0.79      5.72 o 
  -6   9  11      506.05      571.91     43.97 o 
  -5   9  11      614.23      678.55     46.77 o 
  -4   9  11        6.59        6.43      5.84 o 
  -3   9  11       21.42       16.32      8.72 o 
  -2   9  11      128.10      144.06     20.57 o 
  -1   9  11       16.88       15.68      8.03 o 
   0   9  11       20.35       26.72      7.42 o 
  -8  10  11       58.16       63.66     16.24 o 
  -7  10  11      275.44      273.05     31.85 o 
  -6  10  11      608.02      583.41     45.53 o 
  -5  10  11       14.42       18.56      9.16 o 
  -4  10  11      326.37      333.89     32.81 o 
  -3  10  11        6.62        4.05      7.84 o 
  -2  10  11      166.30      166.29     22.11 o 
  -1  10  11      106.06      136.57     20.32 o 
  -7  11  11        2.33        0.53      6.14 o 
  -6  11  11        5.57        4.63      6.10 o 
  -5  11  11      215.48      270.73     30.96 o 
  -4  11  11       24.29       25.53      9.66 o 
  -3  11  11       70.88      101.79     18.59 o 
  -2 -15  12        3.13       -2.45      6.72 o 
  -1 -15  12        0.21       -9.32      7.09 o 
   0 -15  12       34.30       45.20     14.60 o 
   1 -15  12       45.39       64.45     17.29 o 
   2 -15  12       58.33       46.49     13.76 o 
   3 -15  12        1.31        6.73      9.63 o 
  -4 -14  12      119.60       85.35     20.08 o 
  -3 -14  12        9.18       16.08      9.66 o 
  -2 -14  12        1.85        5.94      6.69 o 
  -1 -14  12       23.54       26.97     11.37 o 
   0 -14  12        0.64        3.85      8.07 o 
   1 -14  12      124.74      126.74     22.02 o 
   2 -14  12      130.48      188.12     27.32 o 
   3 -14  12        5.43        0.11      7.05 o 
   4 -14  12       44.07       45.26     13.21 o 
   5 -14  12       57.51       69.91     17.47 o 
  -6 -13  12       17.58        8.43      7.58 o 
  -5 -13  12      157.28      163.08     38.34 o 
  -4 -13  12      128.03      175.89     27.56 o 
  -3 -13  12      466.52      526.83     46.16 o 
  -2 -13  12        1.07        2.81      5.97 o 
  -1 -13  12       42.51       42.09     13.19 o 
   0 -13  12       63.63       69.83     16.29 o 
   1 -13  12       62.78       56.54     14.79 o 
   2 -13  12       92.81      113.41     20.03 o 
   3 -13  12        2.92        6.20      7.42 o 
   4 -13  12       33.35       34.79     11.41 o 
   5 -13  12       14.59       17.33      9.07 o 
   6 -13  12        2.24       -3.26      5.05 o 
  -7 -12  12        4.90       20.19     10.50 o 
  -6 -12  12       10.57       18.85      9.61 o 
  -5 -12  12      127.19      132.80     22.71 o 
  -4 -12  12      519.55      602.00     48.70 o 
  -3 -12  12      115.80      128.98     22.29 o 
  -2 -12  12       84.91       94.37     18.54 o 
  -1 -12  12       16.64       32.10     11.80 o 
   0 -12  12       73.06       93.71     18.60 o 
   1 -12  12       17.74       15.37      9.34 o 
   2 -12  12       83.58      100.57     18.54 o 
   3 -12  12        0.34       19.29      8.65 o 
   4 -12  12        5.60        5.26      4.39 o 
   5 -12  12       14.96        4.96      6.58 o 
   6 -12  12       34.70       53.80     14.45 o 
  -8 -11  12        7.25        9.47      7.85 o 
  -7 -11  12      105.45      108.81     21.76 o 
  -6 -11  12       16.81       16.01      8.90 o 
  -5 -11  12       16.82       40.02     13.89 o 
  -4 -11  12      169.03      202.88     27.23 o 
  -3 -11  12       74.28       81.22     17.53 o 
  -2 -11  12       27.55       10.13      7.60 o 
  -1 -11  12       96.83       63.74     14.65 o 
   0 -11  12      173.87      134.09     21.14 o 
   1 -11  12       31.10       53.72     13.76 o 
   2 -11  12        4.74        4.54      5.35 o 
   3 -11  12        1.02       14.45      8.59 o 
   4 -11  12      138.46      158.27     23.04 o 
   5 -11  12      276.05      328.50     34.19 o 
   6 -11  12        0.32       10.61      7.96 o 
   7 -11  12        1.98       10.67      7.52 o 
  -9 -10  12        0.01        9.23      7.92 o 
  -8 -10  12       12.12       -8.20      7.58 o 
  -7 -10  12       88.99      100.84     11.73 o 
  -6 -10  12       35.18       23.06      5.64 o 
  -5 -10  12       35.50       52.45     13.73 o 
  -4 -10  12       16.82       15.55      9.44 o 
  -3 -10  12       49.54       61.49     14.99 o 
  -2 -10  12       88.14      103.35     18.39 o 
  -1 -10  12       19.49        2.57      3.64 o 
   0 -10  12       10.87       12.12      6.16 o 
   1 -10  12       18.54        8.97      6.23 o 
   2 -10  12        3.37       -3.19      6.19 o 
   3 -10  12        2.55        4.41      4.86 o 
   4 -10  12        3.01        3.01      4.65 o 
   5 -10  12        0.69       12.39      8.08 o 
   6 -10  12       38.67       22.53      8.65 o 
   7 -10  12      234.49      202.34     27.69 o 
   8 -10  12        6.15      -12.78      8.52 o 
 -10  -9  12       17.80       31.44     12.58 o 
  -9  -9  12       38.72       68.20     17.28 o 
  -8  -9  12       50.00       63.49     14.67 o 
  -7  -9  12        0.09        0.27      3.31 o 
  -6  -9  12        1.91        8.37      4.56 o 
  -5  -9  12       36.31       33.04      6.75 o 
  -4  -9  12       77.50       70.13      9.81 o 
  -3  -9  12      184.58      193.71     34.22 o 
  -2  -9  12        7.48        3.90      4.35 o 
  -1  -9  12      307.50      298.95     28.65 o 
   0  -9  12        9.21       11.68      7.11 o 
   1  -9  12      248.39      212.89     24.38 o 
   2  -9  12      679.01      646.23     43.00 o 
   3  -9  12       90.97       80.70      9.15 o 
   4  -9  12        0.37        2.57      5.99 o 
   5  -9  12        0.00       -9.21      6.38 o 
   6  -9  12        2.57        7.02      7.59 o 
   7  -9  12       30.04       40.53     13.30 o 
   8  -9  12      166.98      139.27     23.33 o 
 -11  -8  12      133.45      138.86     24.69 o 
 -10  -8  12        1.08        9.04      7.58 o 
  -9  -8  12       62.31       81.33     10.78 o 
  -8  -8  12        0.80        2.90      3.59 o 
  -7  -8  12        1.13        2.57      3.74 o 
  -6  -8  12      673.79      687.65     29.97 o 
  -5  -8  12       39.67       48.30      8.14 o 
  -4  -8  12      235.02      244.27     17.69 o 
  -3  -8  12      270.81      259.89     30.79 o 
  -2  -8  12       13.80        6.47      3.64 o 
  -1  -8  12       92.14       74.58     12.81 o 
   0  -8  12      282.06      250.68     25.28 o 
   1  -8  12      205.83      149.76     19.68 o 
   2  -8  12       20.87       20.26      7.48 o 
   3  -8  12      114.23      127.87     13.62 o 
   4  -8  12      113.37      112.76     18.47 o 
   5  -8  12       90.46       90.86     16.71 o 
   6  -8  12      314.89      346.10     33.49 o 
   7  -8  12       52.88       59.65     15.44 o 
   8  -8  12        4.65       13.29      8.08 o 
 -11  -7  12      337.66      337.34     37.28 o 
 -10  -7  12      446.91      426.47     27.22 o 
  -9  -7  12       10.04        0.20      3.31 o 
  -8  -7  12      207.11      173.27     15.16 o 
  -7  -7  12      300.55      280.47     19.08 o 
  -6  -7  12      667.71      628.52     28.26 o 
  -5  -7  12       11.83       19.98      6.83 o 
  -4  -7  12      114.58      126.71     12.66 o 
  -3  -7  12      156.15      141.17     13.37 o 
  -2  -7  12       54.80       50.53      7.89 o 
  -1  -7  12      697.10      652.26     28.11 o 
   0  -7  12      666.85      613.23     27.25 o 
   1  -7  12        1.60        8.34      5.74 o 
   2  -7  12        1.36       -1.54      2.90 o 
   3  -7  12        9.71       10.84      3.52 o 
   4  -7  12        3.49       -0.75      2.54 o 
   5  -7  12       58.04       50.89     12.40 o 
   6  -7  12      286.53      287.75     30.26 o 
   7  -7  12      210.40      318.61     36.19 o 
   8  -7  12      117.10      124.63     21.29 o 
 -12  -6  12       46.35       72.64     17.52 o 
 -11  -6  12       72.17       78.36     17.68 o 
 -10  -6  12      170.30      159.79     14.98 o 
  -9  -6  12      127.75      136.66     13.84 o 
  -8  -6  12       14.18       16.10      5.07 o 
  -7  -6  12        2.89        4.16      3.90 o 
  -6  -6  12      179.90      204.50     15.61 o 
  -5  -6  12        2.50        5.30      4.00 o 
  -4  -6  12      433.46      400.38     33.87 o 
  -3  -6  12      126.06      126.40     12.42 o 
  -2  -6  12        0.01        1.51      7.56 o 
  -1  -6  12      265.92      255.14     23.39 o 
   0  -6  12      509.19      466.08     23.80 o 
   1  -6  12      137.39      110.55      9.04 o 
   2  -6  12      617.65      551.21     24.06 o 
   3  -6  12       65.67       80.52     17.30 o 
   4  -6  12       19.79       19.26      7.36 o 
   5  -6  12       70.50       97.06     16.72 o 
   6  -6  12      541.52      603.78     43.42 o 
   7  -6  12     1101.33     1101.78     61.70 o 
   8  -6  12       40.51       43.66     13.33 o 
 -12  -5  12       33.73       31.54     12.71 o 
 -11  -5  12       92.31       82.19     11.78 o 
 -10  -5  12       87.76      100.46     11.90 o 
  -9  -5  12       51.02       52.94      8.84 o 
  -8  -5  12       65.45       74.14      9.90 o 
  -7  -5  12       59.10       63.71      8.83 o 
  -6  -5  12      139.02      148.33     13.30 o 
  -5  -5  12      117.06      114.38     17.15 o 
  -4  -5  12      381.37      363.52     20.72 o 
  -3  -5  12       17.82       29.40      4.84 o 
  -2  -5  12        6.30       -1.49      2.87 o 
  -1  -5  12       18.73       22.47      5.36 o 
   0  -5  12       98.06       92.42     13.40 o 
   1  -5  12       67.59       58.00      7.01 o 
   2  -5  12        3.96        2.11      2.87 o 
   3  -5  12       23.23       21.61     11.17 o 
   4  -5  12      110.66      116.00     17.15 o 
   5  -5  12       73.01       53.86     12.50 o 
   6  -5  12       63.97       58.68     13.53 o 
   7  -5  12       67.93       64.57     14.95 o 
   8  -5  12      314.02      336.62     34.75 o 
 -12  -4  12       18.68       20.57     11.10 o 
 -11  -4  12       79.61       74.37     10.61 o 
 -10  -4  12      118.30      129.15     13.36 o 
  -9  -4  12      106.88      111.17     12.00 o 
  -8  -4  12       32.16       41.43      7.82 o 
  -7  -4  12      174.88      157.19     13.60 o 
  -6  -4  12      459.23      436.67     18.19 o 
  -5  -4  12       39.41       33.91      6.49 o 
  -4  -4  12     1968.42     1948.13     39.19 o 
  -3  -4  12      373.61      377.50     21.57 o 
  -2  -4  12       18.68       19.98      4.00 o 
  -1  -4  12        2.67        2.48      2.27 o 
   0  -4  12      495.51      469.35     18.54 o 
   1  -4  12        0.05        4.05     16.51 o 
   2  -4  12      163.52      174.15     14.13 o 
   3  -4  12      313.66      290.09     25.48 o 
   4  -4  12       24.63       18.01      6.74 o 
   5  -4  12       18.18        2.69      3.94 o 
   6  -4  12       32.48       43.03     11.60 o 
   7  -4  12       13.45       20.07      8.96 o 
   8  -4  12      168.24      172.92     24.85 o 
 -13  -3  12      124.71       80.73     17.10 o 
 -12  -3  12       45.88       27.78      8.41 o 
 -11  -3  12       90.31      103.96     13.22 o 
 -10  -3  12        0.16       -6.80      4.64 o 
  -9  -3  12        6.94       14.27      5.46 o 
  -8  -3  12       16.99       22.55      5.72 o 
  -7  -3  12       23.85       20.40      5.10 o 
  -6  -3  12       53.31       70.56      7.09 o 
  -5  -3  12      531.89      545.17     35.92 o 
  -4  -3  12      595.17      581.48     24.30 o 
  -3  -3  12      517.91      563.27     23.69 o 
  -2  -3  12       26.14       23.00     10.44 o 
  -1  -3  12       80.42       95.69      8.02 o 
   0  -3  12      429.88      428.46     17.22 o 
   1  -3  12      713.88      708.81     27.47 o 
   2  -3  12       29.67       13.16      6.76 o 
   3  -3  12       65.93       68.21      8.93 o 
   4  -3  12        7.44        3.46      4.37 o 
   5  -3  12       11.10        7.98      6.98 o 
   6  -3  12       79.18       66.02     14.07 o 
   7  -3  12       27.94       30.07     10.93 o 
   8  -3  12       58.62       56.95     12.41 o 
 -13  -2  12      246.46      245.21     19.59 o 
 -12  -2  12      389.33      333.00     22.13 o 
 -11  -2  12       64.94       54.31      8.55 o 
 -10  -2  12       15.81       10.88     11.49 o 
  -9  -2  12       12.59       10.20      4.53 o 
  -8  -2  12       65.45       68.84      7.08 o 
  -7  -2  12       30.16       26.42      5.88 o 
  -6  -2  12       67.23       54.78     12.21 o 
  -5  -2  12       25.78       20.93      7.54 o 
  -4  -2  12       37.31       39.05      5.12 o 
  -3  -2  12      349.41      352.42     14.57 o 
  -2  -2  12       58.52       52.80      7.31 o 
  -1  -2  12      213.19      215.91     14.09 o 
   0  -2  12      649.54      618.76     24.34 o 
   1  -2  12     1424.32     1373.94     56.03 o 
   2  -2  12      310.09      311.29     15.39 o 
   3  -2  12      238.41      283.02     17.82 o 
   4  -2  12       57.88       51.76     10.97 o 
   5  -2  12       44.30       35.12      9.40 o 
   6  -2  12       11.87       29.66      9.90 o 
   7  -2  12       80.89       78.48     11.55 o 
   8  -2  12      119.18      105.03     14.22 o 
 -13  -1  12      293.46      297.63     29.72 o 
 -12  -1  12       14.77        3.41      3.09 o 
 -11  -1  12      152.92      159.20     14.60 o 
 -10  -1  12      149.80      144.05     13.57 o 
  -9  -1  12       79.02       87.87     10.00 o 
  -8  -1  12        0.27        2.37      2.41 o 
  -7  -1  12       22.19       19.15      3.49 o 
  -6  -1  12       26.76       33.33      8.78 o 
  -5  -1  12        1.54       -1.73      1.95 o 
  -4  -1  12      289.59      272.55     14.98 o 
  -3  -1  12      568.75      564.30     21.15 o 
  -2  -1  12      209.70      200.78     10.48 o 
  -1  -1  12       79.15       83.60      8.60 o 
   0  -1  12        6.58       11.27      4.13 o 
   1  -1  12      300.84      318.96     17.99 o 
   2  -1  12      523.54      536.52     26.28 o 
   3  -1  12      440.34      439.28     18.04 o 
   4  -1  12        0.13       -1.21      3.49 o 
   5  -1  12       13.21        4.66      4.91 o 
   6  -1  12        0.53        7.76      3.62 o 
   7  -1  12      261.19      264.79     27.08 o 
   8  -1  12      100.19       72.26     17.87 o 
 -13   0  12       15.90       10.48      6.37 o 
 -12   0  12      161.15      127.56     19.91 o 
 -11   0  12        1.35        1.80      3.18 o 
 -10   0  12      137.39      134.65     12.67 o 
  -9   0  12        5.84        8.23      3.53 o 
  -8   0  12       78.97       88.68      7.24 o 
  -7   0  12      729.73      231.19    381.75 o 
  -6   0  12     1220.81     1164.41     32.45 o 
  -5   0  12      177.68      199.99     10.92 o 
  -4   0  12      191.05      238.86     10.60 o 
  -3   0  12       51.35       71.64      9.02 o 
  -2   0  12       10.18        6.17      7.68 o 
  -1   0  12       21.47       24.37      3.85 o 
   0   0  12      345.48      372.17     17.73 o 
   1   0  12      170.97      150.60      9.41 o 
   2   0  12        4.80        3.53      2.60 o 
   3   0  12       86.08       93.27      8.21 o 
   4   0  12      227.31      243.80     14.42 o 
   5   0  12        0.59        4.50      3.65 o 
   6   0  12       57.45       58.31     14.38 o 
   7   0  12      135.21      170.98     26.34 o 
 -13   1  12       22.10       29.44     10.97 o 
 -12   1  12        0.23        1.19      5.61 o 
 -11   1  12        1.00       13.09      8.20 o 
 -10   1  12       17.59       22.28      5.80 o 
  -9   1  12      470.16      435.07     20.57 o 
  -8   1  12      520.25      511.04     37.70 o 
  -7   1  12      336.03      323.20     18.59 o 
  -6   1  12      216.13      202.59     15.91 o 
  -5   1  12       86.71       77.01      5.32 o 
  -4   1  12       11.24        7.15      1.94 o 
  -3   1  12       59.72       62.18      4.80 o 
  -2   1  12      850.56      845.22     26.12 o 
  -1   1  12       99.94      103.97      8.30 o 
   0   1  12        1.13        4.56      5.89 o 
   1   1  12      487.19      467.67     26.50 o 
   2   1  12      231.45      234.68     11.36 o 
   3   1  12        1.94        3.30      2.36 o 
   4   1  12        4.90        4.83      5.96 o 
   5   1  12       88.22       79.62     16.69 o 
   6   1  12      570.10      671.56     49.84 o 
   7   1  12       69.33       56.13     15.06 o 
 -13   2  12        2.29       15.96      9.27 o 
 -12   2  12       21.73       28.53     10.70 o 
 -11   2  12       20.24        5.21      5.20 o 
 -10   2  12        1.44       -4.54      6.57 o 
  -9   2  12       31.90       18.69      9.56 o 
  -8   2  12        3.92        3.89      5.65 o 
  -7   2  12       32.98       32.95      7.63 o 
  -6   2  12      134.91      120.13      8.70 o 
  -5   2  12       22.71       20.72      2.26 o 
  -4   2  12       44.49       30.94      3.71 o 
  -3   2  12       92.86       82.31      7.35 o 
  -2   2  12       64.63       62.01      6.26 o 
  -1   2  12      377.24      344.31     11.43 o 
   0   2  12      627.19      630.32     25.48 o 
   1   2  12        6.24       10.22      4.39 o 
   2   2  12      165.87      164.64     24.57 o 
   3   2  12       23.01       26.60      7.03 o 
   4   2  12      109.87      120.65     13.23 o 
   5   2  12       38.35       32.52     10.46 o 
   6   2  12       39.80       34.68     12.12 o 
 -13   3  12       20.78       16.76      7.76 o 
 -12   3  12      331.21      349.11     35.40 o 
 -11   3  12        0.07       -6.92      5.79 o 
 -10   3  12       64.82       84.15     16.72 o 
  -9   3  12        0.47        6.47      5.37 o 
  -8   3  12        5.91       -2.38      5.18 o 
  -7   3  12        1.68        0.53      1.30 o 
  -6   3  12     1451.87     1562.98     67.41 o 
  -5   3  12      698.38      688.72     43.67 o 
  -4   3  12        7.70       -6.77      7.30 o 
  -3   3  12       14.76       17.89      2.79 o 
  -2   3  12      137.93      135.62      7.38 o 
  -1   3  12      199.97      214.01     18.62 o 
   0   3  12       88.71       88.75      9.71 o 
   1   3  12      114.07      113.72     11.45 o 
   2   3  12      155.75      160.86     14.22 o 
   3   3  12       25.98       38.05      7.56 o 
   4   3  12        4.27        4.52      3.25 o 
   5   3  12       29.44       37.90     11.57 o 
   6   3  12        8.83        4.95      4.87 o 
 -13   4  12      112.87      124.80     22.48 o 
 -12   4  12       18.02        5.66      7.45 o 
 -11   4  12      213.05      290.40     32.42 o 
 -10   4  12      263.44      268.96     30.33 o 
  -9   4  12      166.11      193.16     25.29 o 
  -8   4  12       13.04       36.75     12.18 o 
  -7   4  12      149.87      170.94     22.41 o 
  -6   4  12        5.62       11.27      7.30 o 
  -5   4  12       25.70       25.58      9.30 o 
  -4   4  12      579.04      628.10     41.72 o 
  -3   4  12        9.79        6.44      6.63 o 
  -2   4  12      102.97      106.14      7.96 o 
  -1   4  12       37.70       54.36      9.64 o 
   0   4  12      517.98      505.22     22.57 o 
   1   4  12       18.80       19.66      5.49 o 
   2   4  12       14.58       13.08      4.75 o 
   3   4  12        0.17       -5.31      3.70 o 
   4   4  12        7.89       15.99     10.08 o 
   5   4  12       48.64       51.81     10.16 o 
 -12   5  12        1.84       -1.08      5.80 o 
 -11   5  12       33.22       36.85     12.41 o 
 -10   5  12      106.22      116.02     20.74 o 
  -9   5  12      333.58      374.21     35.55 o 
  -8   5  12      699.33      696.32     47.62 o 
  -7   5  12       79.80       70.54     15.15 o 
  -6   5  12      254.48      274.55     28.76 o 
  -5   5  12      127.20      152.73     20.71 o 
  -4   5  12       90.23       99.88     17.02 o 
  -3   5  12        9.58        4.68      6.01 o 
  -2   5  12        3.47       11.12      7.02 o 
  -1   5  12      127.41      139.78     20.11 o 
   0   5  12      193.83      237.78     15.34 o 
   1   5  12       16.23       25.73      6.30 o 
   2   5  12       49.76       53.41      8.73 o 
   3   5  12       18.74       10.73      4.93 o 
   4   5  12       62.93       52.12      9.83 o 
 -11   6  12        1.61       -1.15      6.86 o 
 -10   6  12        3.48       13.47      9.14 o 
  -9   6  12      362.43      372.65     36.73 o 
  -8   6  12      127.20      111.64     19.80 o 
  -7   6  12       88.98       80.39     16.41 o 
  -6   6  12        0.62        9.10      9.06 o 
  -5   6  12        3.74        1.39      5.30 o 
  -4   6  12      140.02      146.07     20.70 o 
  -3   6  12      140.63      123.12     18.98 o 
  -2   6  12       87.52       34.46      9.84 o 
  -1   6  12      187.15      223.25     25.06 o 
   0   6  12       27.77       25.73     10.39 o 
   1   6  12        0.16        0.38      6.39 o 
   2   6  12       42.60       40.82     12.11 o 
   3   6  12        6.86        5.41      7.44 o 
 -10   7  12      260.77      296.64     33.80 o 
  -9   7  12       57.85       50.79     14.67 o 
  -8   7  12       29.68       47.68     13.89 o 
  -7   7  12      203.71      225.79     27.72 o 
  -6   7  12       32.24       19.27      9.40 o 
  -5   7  12       20.10       24.73      9.89 o 
  -4   7  12        2.26       19.82     10.38 o 
  -3   7  12        7.81       12.67      7.34 o 
  -2   7  12       30.43       20.88      9.95 o 
  -1   7  12        2.84        9.93      9.27 o 
   0   7  12        0.31        5.48      6.10 o 
   1   7  12        3.95        9.32      7.70 o 
  -9   8  12      285.03      312.41     34.92 o 
  -8   8  12      284.67      282.68     32.43 o 
  -7   8  12       40.01       38.84     12.17 o 
  -6   8  12       63.91       51.31     13.18 o 
  -5   8  12       57.20       57.82     14.86 o 
  -4   8  12        9.22       28.70     10.74 o 
  -3   8  12      113.35      120.00     19.38 o 
  -2   8  12        4.57       -2.50      5.70 o 
  -1   8  12       27.94       56.20     13.84 o 
   0   8  12        0.70       10.04      8.06 o 
  -8   9  12       76.67       70.01     16.29 o 
  -7   9  12       30.70       30.43     11.39 o 
  -6   9  12      128.20      132.35     21.68 o 
  -5   9  12       82.34      109.24     19.34 o 
  -4   9  12        0.66        0.38      5.91 o 
  -3   9  12       56.66       38.53     11.51 o 
  -2   9  12       10.23       15.21      6.30 o 
  -1   9  12       28.56       11.22      8.32 o 
  -7  10  12        0.36        9.86      8.59 o 
  -6  10  12      103.87      110.04     21.11 o 
  -5  10  12      206.09      208.75     27.63 o 
  -4  10  12      178.11      217.83     27.69 o 
  -3  10  12      160.33      156.71     22.97 o 
  -2  10  12        5.11       -2.03      5.61 o 
  -3 -14  13        0.29       -0.60      4.86 o 
  -2 -14  13        1.21       -0.35      4.70 o 
  -1 -14  13       31.20        8.14      6.63 o 
   0 -14  13        0.10        6.57      7.27 o 
   1 -14  13       10.36       19.21      8.16 o 
   2 -14  13       73.52       76.77     18.35 o 
   3 -14  13       23.55       31.12     12.19 o 
  -5 -13  13       24.27       39.77     14.41 o 
  -4 -13  13      739.54      863.79     61.65 o 
  -3 -13  13       16.26       35.08     12.78 o 
  -2 -13  13       85.64      109.28     21.35 o 
  -1 -13  13        9.14        0.00      6.07 o 
   0 -13  13       76.31       84.07     18.53 o 
   1 -13  13       58.95       73.95     17.38 o 
   2 -13  13        1.66       -3.22      5.39 o 
   3 -13  13      127.52      178.45     26.62 o 
   4 -13  13       66.70       84.13     20.03 o 
   5 -13  13      203.00      211.42     29.43 o 
  -7 -12  13      345.87      368.98     40.25 o 
  -6 -12  13      267.39      326.20     36.83 o 
  -5 -12  13       29.95       37.31     13.17 o 
  -4 -12  13       73.99       74.93     17.70 o 
  -3 -12  13      131.38      171.93     25.73 o 
  -2 -12  13       46.56       42.56     13.21 o 
  -1 -12  13       46.77       23.48      9.38 o 
   0 -12  13        8.79        9.85      6.09 o 
   1 -12  13       51.76       60.14     14.69 o 
   2 -12  13       44.62       59.07     15.25 o 
   3 -12  13      128.50      141.09     22.79 o 
   4 -12  13        0.26        5.11      5.13 o 
   5 -12  13       47.84       23.72     10.43 o 
   6 -12  13       32.61       47.61     14.42 o 
  -8 -11  13       31.26       37.67     13.25 o 
  -7 -11  13        5.76        5.28      5.69 o 
  -6 -11  13       28.92       29.11     11.41 o 
  -5 -11  13      555.58      617.57     49.09 o 
  -4 -11  13       80.17      130.11     22.36 o 
  -3 -11  13      106.49      117.80     20.78 o 
  -2 -11  13        5.92       -3.93      6.91 o 
  -1 -11  13       32.44       51.07     14.18 o 
   0 -11  13        4.66        3.96      5.12 o 
   1 -11  13       36.40       24.43      9.23 o 
   2 -11  13        3.57       10.00      6.35 o 
   3 -11  13        5.26        5.16      5.73 o 
   4 -11  13      157.67      189.59     25.98 o 
   5 -11  13        3.61        1.58      6.59 o 
   6 -11  13        0.49        8.51      7.71 o 
  -9 -10  13        4.04       15.24     10.16 o 
  -8 -10  13       15.85       18.20      9.03 o 
  -7 -10  13        6.63        5.14      4.30 o 
  -6 -10  13       67.10       87.43     11.34 o 
  -5 -10  13        1.61        0.45      4.00 o 
  -4 -10  13      529.10      642.97     30.92 o 
  -3 -10  13       34.92       33.29     11.77 o 
  -2 -10  13       42.83       49.77     13.19 o 
  -1 -10  13      131.08      104.29     18.08 o 
   0 -10  13       65.30       69.71     15.19 o 
   1 -10  13       14.04       26.99     10.31 o 
   2 -10  13        8.48        4.73      5.03 o 
   3 -10  13       83.75       83.84     16.63 o 
   4 -10  13      171.88      193.08     25.31 o 
   5 -10  13       55.70       39.15     12.06 o 
   6 -10  13       16.07       25.83     11.03 o 
   7 -10  13        2.81        6.55      6.82 o 
 -10  -9  13        9.26       13.34      6.91 o 
  -9  -9  13       48.58       62.14     16.31 o 
  -8  -9  13       32.94       38.96      8.06 o 
  -7  -9  13       63.24       61.38     24.78 o 
  -6  -9  13        0.34        0.12      3.63 o 
  -5  -9  13       36.63       43.39     11.45 o 
  -4  -9  13      422.83      426.44     24.62 o 
  -3  -9  13        0.40       -1.11      5.26 o 
  -2  -9  13        3.83        2.27      3.16 o 
  -1  -9  13       59.17       40.51     11.09 o 
   0  -9  13      430.66      421.81     35.56 o 
   1  -9  13      226.18      199.23     24.20 o 
   2  -9  13      124.28      117.33     18.60 o 
   3  -9  13       62.36       84.35     16.44 o 
   4  -9  13      114.40      117.41     19.56 o 
   5  -9  13       58.50       44.86     12.75 o 
   6  -9  13      218.72      207.55     26.85 o 
   7  -9  13        3.09        5.16      5.15 o 
 -10  -8  13      167.26      156.77     25.19 o 
  -9  -8  13       39.17       31.24      7.26 o 
  -8  -8  13        8.31        6.66      4.61 o
[truncated: 65,252 more chars]
